# Supplementary material for: Glioma-initiating cells at tumor edge gain signals from tumor core cells to promote their malignancy
Source: Nat Commun. 2020 Sep 16;11:4660. doi: 10.1038/s41467-020-18189-y (PMC7494913; doi:10.1038/s41467-020-18189-y)
Supplement: Supplementary file 4 — Supplementary Data 1 [file 41467_2020_18189_MOESM4_ESM.xlsx]

## Sheet: Sheet1
Supplementary Data 1. List of all GBM sphere lines and the experiments in which the indicated spheres were used in the study. Expression of key edge/core markers is indicated.
Type	Sphere line	Origin	Rel. expression				RNAseq	qPCR	WB	Invasion		Coculture		IR sensitivity		CM cell growth	CM IR sensitivity	AR42 sensitivity		shHDAC	CD109 ELISA	rCD109 IR sensitivity	ChIP
			CD133	Olig2	CD109	CD44				In vivo	In vitro	In vivo	In vitro	In vivo	In vitro			In vivo	In vitro
Core	1051 core	UAB	1.08134	0.562629	1.2265	1.61497	YES	YES	YES	YES	YES	YES		YES		YES	YES		YES	YES	YES		YES
	101027 core	UAB	0.0307811	0.776319	1.81818	1.17148	YES	YES	YES		YES			YES		YES	YES		YES	YES	YES
Edge	1051 edge	UAB	2.76907	1.04104	0.289676	0.244247	YES	YES	YES	YES	YES	YES				YES	YES		YES		YES	YES	YES
	101027 edge	UAB	0.118815	1.62001	0.665639	0.969299	YES	YES	YES		YES					YES	YES		YES		YES	YES
Core-like	267	MDA	0	0	5.24964	1.12686	YES	YES				YES	YES		YES	YES	YES	YES	YES	YES			YES
	1005	UAB	0.706886	1.07552	0.930299	0.0348653	YES	YES				YES			YES	YES				YES			YES
	1020	UAB	0	0.000977108	0.694168	1.09512	YES	YES
	28	UAB	0.0065001	0.00502513	0.85064	5.36279	YES	YES					YES							YES
	339	UCLA	Low		High			YES
	20	MDA	Low		High			YES								YES			YES		YES
Edge-like	157	UCLA	2.34491	2.24288	0.000711238	0.124246	YES	YES	YES			YES	YES		YES	YES	YES		YES	YES	YES
	1051	UAB	2.20841	1.63987	0.0135135	0.0279366	YES	YES				YES			YES	YES	YES	YES		YES
	1079	UAB	1.4284	1.89447	0.176387	0.191426	YES	YES							YES							YES
	1027	UAB	1.20577	1.1294	0.0846373	0.0367499	YES	YES
	408	UCLA	High		Low			YES											YES
	711	MDA	High		Low			YES	YES						YES		YES		YES
