# Supplementary material for: Glioma-initiating cells at tumor edge gain signals from tumor core cells to promote their malignancy
Source: Nat Commun. 2020 Sep 16;11:4660. doi: 10.1038/s41467-020-18189-y (PMC7494913; doi:10.1038/s41467-020-18189-y)
Supplement: Supplementary file 5 — Supplementary Data 2 [file 41467_2020_18189_MOESM5_ESM.xlsx]

## Sheet: summary
Supplementary Data 2. Comparison of the overall survival (OS) and progression free survival (PFS) of GBM patients that underwent complete or non-complete resection. Data were obtained from 15 previous studies.
Source			All				Complete resection				Non-complete resection
Author	Year		Pts	mOS	mPFS		Pts	mOS	mPFS		Pts	mOS	mPFS
Villanueva-Meyer JE	2017		140	18.9	9.6		68 (49%)	－	－		72 (51%)	－	－
Pessina F	2017		282	14.5	10.4		21 (7.4%)*	28.6	24.5		GTR: 60 (21.3%) STR: 143 (50.7%) B: 58(20.6%)	GTR: 16.2 STR: 13.8 B: 7.2	GTR: 11.9 STR: 10.3 B: 7.2
Illic R	2017		110	－	－		77 (70%)	20	11		STR: 19 (17.3%) PR: 14 (12.7%)	STR: 13 PR: 11	STR: 9 PR: 6
Roh TH	2017		252	20.8	12.7		126 (50%)	27.9	16.4		STR: 55 (21.8%) PR: 45 (17.9%) B: 26 (10.3%)	STR: 15.8 PR: 15.5 B: 17.2	STR: 9.0 PR: 9.1 B: 8.3
Yan JL	2017		31	18.4	12.1		24 (77%)	－	－		STR: 7 (23%)	－	－
Li YM	2016		1229	13.4	－		876 (71%)	15.2	－		78~<100%: 353 (29%)	9.8	－
Noorbakhsh A	2014		20705	－	－		6157 (39.1%)	－	－		PR: 5609 (35.6%) B: 3982 (25.3%)	－	－
Roder C	2014		117	－	－		iMRI(-): 28%(33) iMRI(+): 53%(62)	－	－		－	－	－
Kreth FW	2013		345	12.8	6.4		125 (36.2%)	17.1	6.7		Incomplete: 148 (42.9%) B: 72 (20.9%)	Incomplete: 11.7 B: 6.5	Incomplete: 8.7 B: 4.6
Stummer W	2012		143	19.4	10.4		75 (52.4%)	23.6	18.7		68 (47.6%)	<1.5cm: 16.9 >1.5cm: 13.9	<1.5cm: 13.5 >1.5cm: 8.5
Oszvald A	2012		361	－	－		60 (16.6%)	16	12.2		STR: 69 (19.1%) PR: 105 (29.1%) B: 127 (35.2%)	STR: 15.9 PR: 12.8 B: 4.9	STR: 7.4 PR: 6.0 B: 4.8
Orringer D	2012		46	－	－		8 (17.4%)	－	－		38 (82.6%)
Salvati M	2013		105	12.5	10.7		45 (42.9%)	17.4	14.9		STR: 13 (12.4%) PR: 22 (21.0%) B: 25 (23.8%)	STR: 13.6 PR: 8.5 B: 6.7	STR: 11.4 PR: 7.3 B: 5.5
Chaichana KL	2011		544	－	－		249 (46%)	－	－		295 (54%)	－	－
Kuhnt C	2011		135	－	－		56 (41.5%)	－	－		79 (58.5%)	－	－
*SUPr: >100% resection including FLAIR
