# Supplementary material for: Glioma-initiating cells at tumor edge gain signals from tumor core cells to promote their malignancy
Source: Nat Commun. 2020 Sep 16;11:4660. doi: 10.1038/s41467-020-18189-y (PMC7494913; doi:10.1038/s41467-020-18189-y)
Supplement: Supplementary file 6 — Supplementary Data 3 [file 41467_2020_18189_MOESM6_ESM.xlsx]

## Sheet: Quantitative values
Supplementary Data 3. Results of LC-MS/MS protein identification in conditioned medium from core-like 267 and edge-like 157 GBM spheres.
					Unique Peptide Count		Quantitative Value (Normalized Total Spectra)
Identified Proteins (1309)	Taxonomy	RepID	Accession Number	Molecular Weight	157	267	157	267
26S proteasome non-ATPase regulatory subunit 10	Euarchontoglires	PSD10_HUMAN	O75832	24 kDa	0	2	0	2.8592
26S proteasome non-ATPase regulatory subunit 5	Homo sapiens	PSMD5_HUMAN	Q16401	56 kDa	0	5	0	8.5776
40S ribosomal protein S20	Boreoeutheria	RS20_HUMAN	P60866	13 kDa	0	2	0	3.8122
40S ribosomal protein S7	Tetrapoda	RS7_HUMAN	P62081	22 kDa	0	2	0	2.8592
5'-nucleotidase	Homo sapiens	5NTD_HUMAN	P21589 (+1)	63 kDa	0	2	0	6.6714
5'-nucleotidase domain-containing protein 1	Homo sapiens	NT5D1_HUMAN	Q5TFE4	52 kDa	0	2	0	3.8122
A disintegrin and metalloproteinase with thrombospondin motifs 1	Homo sapiens	ATS1_HUMAN	Q9UHI8	105 kDa	0	3	0	5.7184
A disintegrin and metalloproteinase with thrombospondin motifs 12	Homo sapiens	ATS12_HUMAN	P58397	178 kDa	0	2	0	2.8592
Actin-related protein 2/3 complex subunit 1B	Homo sapiens	ARC1B_HUMAN	O15143	41 kDa	0	4	0	4.7653
Activated RNA polymerase II transcriptional coactivator p15	Boreoeutheria	TCP4_HUMAN	P53999	14 kDa	0	4	0	6.6714
Activating transcription factor 7-interacting protein 1	Homo sapiens	MCAF1_HUMAN	Q6VMQ6	136 kDa	0	2	0	1.9061
ADAMTS-like protein 1	Homo sapiens	ATL1_HUMAN	Q8N6G6	193 kDa	0	6	0	7.6245
AF4/FMR2 family member 4	Homo sapiens	AFF4_HUMAN	Q9UHB7	127 kDa	0	2	0	1.9061
A-kinase anchor protein 12	Homo sapiens	AKA12_HUMAN	Q02952	191 kDa	0	5	0	9.5306
Alpha-1,6-mannosyl-glycoprotein 2-beta-N-acetylglucosaminyltransferase	Homo sapiens	MGAT2_HUMAN	Q10469	52 kDa	0	2	0	1.9061
Alpha-1-antitrypsin	cellular organisms	A1AT_HUMAN	P01009	47 kDa	0	5	0	6.6714
Alpha-L-iduronidase	Homo sapiens	IDUA_HUMAN	P35475	73 kDa	0	2	0	2.8592
Alpha-mannosidase	Homo sapiens	Q4VC00_HUMAN	Q4VC00 (+1)	114 kDa	0	3	0	4.7653
Alpha-mannosidase 2	Homininae	MA2A1_HUMAN	Q16706	131 kDa	0	11	0	18.108
Alpha-soluble NSF attachment protein	Catarrhini	SNAA_HUMAN	P54920	33 kDa	0	4	0	7.6245
Aminoacyl tRNA synthase complex-interacting multifunctional protein 1	Homo sapiens	AIMP1_HUMAN	Q12904	34 kDa	0	3	0	3.8122
Aminopeptidase N	Homo sapiens	AMPN_HUMAN	P15144	110 kDa	0	15	0	23.827
Angiopoietin-1	Hominidae	ANGP1_HUMAN	Q15389	58 kDa	0	3	0	4.7653
Ankyrin repeat and SOCS box protein 15	Homo sapiens	ASB15_HUMAN	Q8WXK1	66 kDa	0	3	0	2.8592
Ankyrin-3	Homo sapiens	ANK3_HUMAN	Q12955	480 kDa	0	2	0	2.8592
Arf-GAP with coiled-coil, ANK repeat and PH domain-containing protein 2	Hominoidea	ACAP2_HUMAN	Q15057	88 kDa	0	2	0	1.9061
Arginine--tRNA ligase, cytoplasmic	Homo sapiens	SYRC_HUMAN	P54136	75 kDa	0	8	0	9.5306
Armadillo repeat-containing protein 10	Homo sapiens	ARM10_HUMAN	Q8N2F6	38 kDa	0	2	0	2.8592
Beta-1,4-galactosyltransferase 4	Homo sapiens	B4GT4_HUMAN	O60513	40 kDa	0	2	0	4.7653
Beta-galactosidase	Homo sapiens	BGAL_HUMAN	P16278	76 kDa	0	2	0	1.9061
Biglycan	Homo sapiens	PGS1_HUMAN	P21810	42 kDa	0	7	0	13.343
Brain-specific angiogenesis inhibitor 1-associated protein 2	Homo sapiens	BAIP2_HUMAN	Q9UQB8	61 kDa	0	3	0	4.7653
BRCA2 and CDKN1A-interacting protein	Homo sapiens	BCCIP_HUMAN	Q9P287	36 kDa	0	2	0	1.9061
BUB3-interacting and GLEBS motif-containing protein ZNF207	Simiiformes	ZN207_HUMAN	O43670	51 kDa	0	3	0	5.7184
Calcium/calmodulin-dependent protein kinase (CaM kinase) II delta, isoform CRA_e	Simiiformes	D6R938_HUMAN	D6R938 (+1)	56 kDa	0	3	0	4.7653
cAMP-dependent protein kinase type I-alpha regulatory subunit	Hominoidea	KAP0_HUMAN	P10644	43 kDa	0	2	0	3.8122
CAP-Gly domain-containing linker protein 1	Homo sapiens	CLIP1_HUMAN	P30622	162 kDa	0	2	0	1.9061
Carbonic anhydrase 12	Homo sapiens	CAH12_HUMAN	O43570	39 kDa	0	5	0	13.343
Carboxypeptidase A4	Homo sapiens	CBPA4_HUMAN	Q9UI42	47 kDa	0	3	0	4.7653
Cathepsin L1	Homininae	CATL1_HUMAN	P07711	38 kDa	0	3	0	4.7653
CD109 antigen	Homo sapiens	CD109_HUMAN	Q6YHK3	162 kDa	0	24	0	76.245
CD44 antigen	Homo sapiens	CD44_HUMAN	P16070	82 kDa	0	3	0	9.5306
Clathrin light chain A	Catarrhini	CLCA_HUMAN	P09496	27 kDa	0	2	0	2.8592
Collagen alpha-1(I) chain	Homo sapiens	CO1A1_HUMAN	P02452	139 kDa	0	4	0	6.6714
Collagen alpha-1(XII) chain	Homo sapiens	COCA1_HUMAN	Q99715	333 kDa	0	79	0	158.21
Collagen alpha-1(XIV) chain	Homo sapiens	COEA1_HUMAN	Q05707	194 kDa	0	28	0	51.465
Collagen alpha-1(XIX) chain	Homo sapiens	COJA1_HUMAN	Q14993	115 kDa	0	5	0	11.437
Collagen alpha-2(V) chain	Homininae	CO5A2_HUMAN	P05997	145 kDa	0	3	0	6.6714
Collagen alpha-2(VI) chain	Homo sapiens	CO6A2_HUMAN	P12110	109 kDa	0	14	0	36.216
Collagen, type XVIII, alpha 1, isoform CRA_b	Homo sapiens	D3DSM5_HUMAN	D3DSM5 (+1)	154 kDa	0	4	0	9.5306
Complement factor B	Homo sapiens	CFAB_HUMAN	P00751	86 kDa	0	6	0	10.484
Complement factor H	Homo sapiens	CFAH_HUMAN	P08603	139 kDa	0	10	0	14.296
Complement factor I	Homo sapiens	CFAI_HUMAN	P05156	66 kDa	0	6	0	6.6714
Coronin-1B	Homo sapiens	COR1B_HUMAN	Q9BR76	54 kDa	0	2	0	1.9061
Cullin-4B	Homo sapiens	CUL4B_HUMAN	Q13620	104 kDa	0	3	0	4.7653
CXXC-type zinc finger protein 1	Homininae	CXXC1_HUMAN	Q9P0U4	76 kDa	0	2	0	1.9061
Cysteine and histidine-rich domain-containing protein 1	Homo sapiens	CHRD1_HUMAN	Q9UHD1	37 kDa	0	2	0	3.8122
Cytoplasmic aconitate hydratase	Homo sapiens	ACOC_HUMAN	P21399	98 kDa	0	6	0	8.5776
DCN1-like protein 2	Homo sapiens	DCNL2_HUMAN	Q6PH85	30 kDa	0	2	0	3.8122
Dedicator of cytokinesis protein 9	Homo sapiens	DOCK9_HUMAN	Q9BZ29	236 kDa	0	2	0	1.9061
Delta-aminolevulinic acid dehydratase	Homo sapiens	HEM2_HUMAN	P13716	36 kDa	0	2	0	1.9061
Dickkopf-related protein 3	Homo sapiens	DKK3_HUMAN	Q9UBP4	38 kDa	0	6	0	15.249
Di-N-acetylchitobiase	Homo sapiens	DIAC_HUMAN	Q01459	44 kDa	0	3	0	4.7653
Dipeptidyl peptidase 2	Homo sapiens	DPP2_HUMAN	Q9UHL4	54 kDa	0	2	0	2.8592
Dipeptidyl peptidase 9	Homo sapiens	DPP9_HUMAN	Q86TI2	98 kDa	0	2	0	1.9061
Disintegrin and metalloproteinase domain-containing protein 17	Homininae	ADA17_HUMAN	P78536	93 kDa	0	3	0	4.7653
DnaJ homolog subfamily C member 21	Homo sapiens	DJC21_HUMAN	Q5F1R6	62 kDa	0	2	0	1.9061
Dynein heavy chain 10, axonemal	Homo sapiens	DYH10_HUMAN	Q8IVF4	515 kDa	0	2	0	1.9061
Dynein light chain 1, cytoplasmic	Amniota	DYL1_HUMAN	P63167	10 kDa	0	3	0	5.7184
Dystrophin	Homo sapiens	DMD_HUMAN	P11532	427 kDa	0	3	0	2.8592
E3 ubiquitin/ISG15 ligase TRIM25	Homo sapiens	TRI25_HUMAN	Q14258	71 kDa	0	2	0	2.8592
Elongation factor G, mitochondrial	Homo sapiens	EFGM_HUMAN	Q96RP9	83 kDa	0	2	0	2.8592
Endophilin-A2	Homo sapiens	SH3G1_HUMAN	Q99961 (+1)	41 kDa	0	2	0	3.8122
Endoplasmic reticulum resident protein 44	Simiiformes	ERP44_HUMAN	Q9BS26	47 kDa	0	2	0	2.8592
Endothelial cell-specific molecule 1	Homininae	ESM1_HUMAN	Q9NQ30	20 kDa	0	2	0	2.8592
Endothelial protein C receptor	Homo sapiens	EPCR_HUMAN	Q9UNN8	27 kDa	0	3	0	8.5776
Ephrin type-B receptor 4	Homininae	EPHB4_HUMAN	P54760	108 kDa	0	3	0	3.8122
Epidermal growth factor receptor	Homo sapiens	EGFR_HUMAN	P00533	134 kDa	0	2	0	1.9061
Epididymis luminal protein 214	Homo sapiens	V9HW68_HUMAN	V9HW68	52 kDa	0	2	0	2.8592
Eukaryotic initiation factor 4A-II	Boreoeutheria	IF4A2_HUMAN	Q14240	46 kDa	0	2	0	11.437
Eukaryotic peptide chain release factor GTP-binding subunit ERF3A	Hominidae	ERF3A_HUMAN	P15170 (+1)	56 kDa	0	2	0	2.8592
Eukaryotic translation initiation factor 5	Homo sapiens	IF5_HUMAN	P55010	49 kDa	0	2	0	6.6714
Extracellular matrix protein 1	Homo sapiens	ECM1_HUMAN	Q16610	61 kDa	0	17	0	57.184
Extracellular superoxide dismutase [Cu-Zn]	Homininae	SODE_HUMAN	P08294	26 kDa	0	10	0	67.667
Fatty acid-binding protein, epidermal	Homininae	FABP5_HUMAN	Q01469	15 kDa	0	3	0	5.7184
Ferritin light chain	Hominoidea	FRIL_HUMAN	P02792	20 kDa	0	4	0	6.6714
Fumarylacetoacetase	Homo sapiens	FAAA_HUMAN	P16930	46 kDa	0	4	0	8.5776
GLIPR1-like protein 2	Homo sapiens	GRPL2_HUMAN	Q4G1C9	40 kDa	0	2	0	1.9061
Glucose 1,6-bisphosphate synthase	Homo sapiens	PGM2L_HUMAN	Q6PCE3	70 kDa	0	4	0	6.6714
Glutaredoxin-1	Hominoidea	GLRX1_HUMAN	P35754	12 kDa	0	2	0	3.8122
Glutathione S-transferase Mu 2	Homo sapiens	GSTM2_HUMAN	P28161 (+1)	26 kDa	0	2	0	2.8592
Group XV phospholipase A2	Homo sapiens	PAG15_HUMAN	Q8NCC3	47 kDa	0	2	0	3.8122
GTPase KRas	Boreoeutheria	RASK_HUMAN	P01116	22 kDa	0	2	0	1.9061
Hepatocyte growth factor receptor	Homo sapiens	MET_HUMAN	P08581	156 kDa	0	8	0	19.061
Heterogeneous nuclear ribonucleoprotein U	Homininae	HNRPU_HUMAN	Q00839	91 kDa	0	2	0	3.8122
Hippocalcin-like protein 1	Homo sapiens	HPCL1_HUMAN	P37235	22 kDa	0	4	0	8.5776
Histone acetyltransferase p300	Homo sapiens	EP300_HUMAN	Q09472	264 kDa	0	2	0	1.9061
HLA class I histocompatibility antigen, A-1 alpha chain	Homo sapiens	1A01_HUMAN	P30443	41 kDa	0	2	0	14.296
HLA class I histocompatibility antigen, B-8 alpha chain	Homo sapiens	1B08_HUMAN	P30460	40 kDa	0	3	0	29.545
Hydrocephalus-inducing protein homolog	Homo sapiens	HYDIN_HUMAN	Q4G0P3	576 kDa	0	2	0	1.9061
Iduronate 2-sulfatase	Homo sapiens	IDS_HUMAN	P22304	62 kDa	0	5	0	8.5776
Importin subunit alpha-3	Catarrhini	IMA3_HUMAN	O00629	58 kDa	0	3	0	5.7184
Inositol monophosphatase 1	Homo sapiens	IMPA1_HUMAN	P29218	30 kDa	0	3	0	4.7653
Insulin-like growth factor-binding protein 1	Homo sapiens	IBP1_HUMAN	P08833 (+1)	28 kDa	0	2	0	2.8592
Insulin-like growth factor-binding protein 5	Homo sapiens	IBP5_HUMAN	P24593	31 kDa	0	2	0	6.6714
Insulin-like growth factor-binding protein 6	Homo sapiens	IBP6_HUMAN	P24592	25 kDa	0	6	0	17.155
Integrin alpha-3	Homo sapiens	ITA3_HUMAN	P26006	117 kDa	0	6	0	7.6245
Interferon, gamma-inducible protein 16, isoform CRA_a	Homo sapiens	D3DUZ3_HUMAN	D3DUZ3 (+1)	82 kDa	0	2	0	2.8592
Interstitial collagenase	Homo sapiens	MMP1_HUMAN	P03956 (+1)	54 kDa	0	2	0	1.9061
Keratin-associated protein 4-9	Homo sapiens	KRA49_HUMAN	Q9BYQ8	22 kDa	0	2	0	1.9061
Kinesin-like protein KIF1A	Homo sapiens	KIF1A_HUMAN	Q12756	191 kDa	0	2	0	1.9061
Lactadherin	Homo sapiens	MFGM_HUMAN	Q08431	43 kDa	0	2	0	2.8592
L-aminoadipate-semialdehyde dehydrogenase-phosphopantetheinyl transferase	Homininae	ADPPT_HUMAN	Q9NRN7	36 kDa	0	3	0	3.8122
La-related protein 1	Homo sapiens	LARP1_HUMAN	Q6PKG0	124 kDa	0	4	0	3.8122
Layilin	Homo sapiens	LAYN_HUMAN	Q6UX15	43 kDa	0	2	0	2.8592
Leukocyte elastase inhibitor	Homo sapiens	ILEU_HUMAN	P30740	43 kDa	0	3	0	4.7653
Lysyl oxidase homolog 1	Homo sapiens	LOXL1_HUMAN	Q08397	63 kDa	0	11	0	29.545
Lysyl oxidase homolog 2	Homininae	LOXL2_HUMAN	Q9Y4K0 (+1)	87 kDa	0	2	0	2.8592
Macrophage-capping protein	Homo sapiens	CAPG_HUMAN	P40121	38 kDa	0	15	0	59.09
Major vault protein	Homininae	MVP_HUMAN	Q14764	99 kDa	0	11	0	20.014
Malignant T-cell-amplified sequence 1	Boreoeutheria	MCTS1_HUMAN	Q9ULC4	21 kDa	0	2	0	2.8592
MAM domain-containing protein 2	Homo sapiens	MAMC2_HUMAN	Q7Z304	78 kDa	0	4	0	5.7184
Matrix Gla protein	Homo sapiens	MGP_HUMAN	P08493	12 kDa	0	3	0	6.6714
Matrix metalloproteinase 14 (Membrane-inserted)	Homo sapiens	K4RH61_HUMAN	K4RH61 (+1)	66 kDa	0	4	0	6.6714
Melanotransferrin	Homo sapiens	TRFM_HUMAN	P08582	80 kDa	0	2	0	2.8592
Methylcytosine dioxygenase TET1	Homo sapiens	TET1_HUMAN	Q8NFU7	235 kDa	0	2	0	1.9061
Methylthioribulose-1-phosphate dehydratase	Hominoidea	MTNB_HUMAN	Q96GX9	27 kDa	0	2	0	1.9061
MICOS complex subunit MIC60	Homininae	MIC60_HUMAN	Q16891	84 kDa	0	2	0	3.8122
Mitochondrial dynamin-like 120 kDa protein	Homo sapiens	E5KLM2_HUMAN	E5KLM2 (+1)	112 kDa	0	3	0	4.7653
Mitogen-activated protein kinase kinase kinase 1	Homo sapiens	M3K1_HUMAN	Q13233	164 kDa	0	2	0	1.9061
Mucin-16	Homo sapiens	MUC16_HUMAN	Q8WXI7	2353 kDa	0	2	0	1.9061
Multiple inositol polyphosphate phosphatase 1	Homo sapiens	MINP1_HUMAN	Q9UNW1	55 kDa	0	2	0	2.8592
Myc box-dependent-interacting protein 1	Homo sapiens	BIN1_HUMAN	O00499 (+2)	65 kDa	0	2	0	2.8592
Myosin light chain kinase 2, skeletal/cardiac muscle	Homo sapiens	MYLK2_HUMAN	Q9H1R3	65 kDa	0	2	0	1.9061
N-acetylgalactosamine-6-sulfatase	Homo sapiens	GALNS_HUMAN	P34059	58 kDa	0	2	0	2.8592
N-acetylgalactosaminyltransferase 7	Homo sapiens	GALT7_HUMAN	Q86SF2	75 kDa	0	3	0	4.7653
N-alpha-acetyltransferase 50	Boreoeutheria	NAA50_HUMAN	Q9GZZ1	19 kDa	0	4	0	5.7184
Netrin receptor DCC	Homo sapiens	DCC_HUMAN	P43146	158 kDa	0	16	0	26.686
Neurexin-3	Homo sapiens	NRX3A_HUMAN	Q9Y4C0	181 kDa	0	2	0	1.9061
Neurofilament light polypeptide	Hominidae	NFL_HUMAN	P07196	62 kDa	0	2	0	10.484
Neurogenic locus notch homolog protein 2	Homo sapiens	NOTC2_HUMAN	Q04721	265 kDa	0	4	0	7.6245
Neuromodulin	Homininae	NEUM_HUMAN	P17677	25 kDa	0	3	0	2.8592
Neuronal pentraxin-1	Homo sapiens	NPTX1_HUMAN	Q15818	47 kDa	0	4	0	9.5306
Neuroserpin	Homo sapiens	NEUS_HUMAN	Q99574	46 kDa	0	19	0	133.43
Neurotensin, isoform CRA_a	Homo sapiens	G3V1X6_HUMAN	G3V1X6 (+1)	11 kDa	0	3	0	7.6245
Nucleotide exchange factor SIL1	Homo sapiens	SIL1_HUMAN	Q9H173	52 kDa	0	3	0	3.8122
Olfactomedin-like protein 3	Homininae	OLFL3_HUMAN	Q9NRN5	46 kDa	0	9	0	16.202
Out at first protein homolog	Homo sapiens	OAF_HUMAN	Q86UD1	31 kDa	0	2	0	2.8592
Oxygen-dependent coproporphyrinogen-III oxidase, mitochondrial	Homo sapiens	HEM6_HUMAN	P36551	50 kDa	0	10	0	20.014
Pappalysin-1	Homo sapiens	PAPP1_HUMAN	Q13219	181 kDa	0	3	0	4.7653
Parathyroid hormone-related protein	Homininae	PTHR_HUMAN	P12272 (+1)	20 kDa	0	2	0	2.8592
Paxillin	Homo sapiens	PAXI_HUMAN	P49023	65 kDa	0	2	0	3.8122
Periostin	Homo sapiens	POSTN_HUMAN	Q15063	93 kDa	0	23	0	60.996
Peroxiredoxin-4	Homo sapiens	PRDX4_HUMAN	Q13162	31 kDa	0	3	0	20.014
Pigment epithelium-derived factor	Homo sapiens	PEDF_HUMAN	P36955	46 kDa	0	2	0	3.8122
PKM2 protein	Homo sapiens	Q504U3_HUMAN	Q504U3	40 kDa	0	4	0	206.81
Plasma alpha-L-fucosidase	Homo sapiens	FUCO2_HUMAN	Q9BTY2	54 kDa	0	2	0	2.8592
Plasminogen activator inhibitor 1	Homo sapiens	PAI1_HUMAN	P05121	45 kDa	0	6	0	10.484
PML-RAR protein	Homo sapiens	Q15156_HUMAN	Q15156	89 kDa	0	3	0	4.7653
Polyadenylate-binding protein-interacting protein 1	Homo sapiens	PAIP1_HUMAN	Q9H074	54 kDa	0	2	0	2.8592
Polypeptide N-acetylgalactosaminyltransferase 10	Catarrhini	GLT10_HUMAN	Q86SR1	69 kDa	0	8	0	13.343
Polypeptide N-acetylgalactosaminyltransferase 2	Homo sapiens	GALT2_HUMAN	Q10471	65 kDa	0	4	0	4.7653
Polypeptide N-acetylgalactosaminyltransferase 5	Homo sapiens	GALT5_HUMAN	Q7Z7M9	106 kDa	0	8	0	19.061
Probable global transcription activator SNF2L1	Catarrhini	SMCA1_HUMAN	P28370	123 kDa	0	2	0	1.9061
Procollagen C-endopeptidase enhancer 1	Homo sapiens	PCOC1_HUMAN	Q15113	48 kDa	0	21	0	133.43
Proprotein convertase subtilisin/kexin type 9	Homo sapiens	PCSK9_HUMAN	Q8NBP7	74 kDa	0	3	0	2.8592
Prostaglandin E synthase 3	Boreoeutheria	TEBP_HUMAN	Q15185	19 kDa	0	2	0	2.8592
Prostaglandin reductase 1	Homo sapiens	PTGR1_HUMAN	Q14914	36 kDa	0	3	0	4.7653
Prostatic acid phosphatase	Homo sapiens	PPAP_HUMAN	P15309	45 kDa	0	2	0	1.9061
Protein diaphanous homolog 1	Homo sapiens	DIAP1_HUMAN	O60610 (+1)	141 kDa	0	2	0	2.8592
Protein lin-7 homolog A	Boreoeutheria	LIN7A_HUMAN	O14910	26 kDa	0	2	0	3.8122
Protein OS-9	Homo sapiens	OS9_HUMAN	Q13438	76 kDa	0	2	0	2.8592
Protein PBDC1	Homininae	PBDC1_HUMAN	Q9BVG4	26 kDa	0	3	0	7.6245
Protein S100-A11	Hominoidea	S10AB_HUMAN	P31949	12 kDa	0	3	0	7.6245
Protein S100-A16	Homo sapiens	S10AG_HUMAN	Q96FQ6	12 kDa	0	2	0	3.8122
Protein S100-A4	Catarrhini	S10A4_HUMAN	P26447	12 kDa	0	5	0	10.484
Protein S100-A6	Catarrhini	S10A6_HUMAN	P06703	10 kDa	0	6	0	22.873
Protein tyrosine phosphatase, non-receptor type substrate 1, isoform CRA_a	Homo sapiens	D3DVW9_HUMAN	D3DVW9 (+1)	55 kDa	0	2	0	2.8592
Protein-lysine 6-oxidase	Homo sapiens	LYOX_HUMAN	P28300	47 kDa	0	7	0	10.484
Protocadherin beta-8	Homo sapiens	PCDB8_HUMAN	Q9UN66	88 kDa	0	5	0	8.5776
Protocadherin beta-9	Homo sapiens	PCDB9_HUMAN	Q9Y5E1	87 kDa	0	2	0	6.6714
Protocadherin gamma-B7	Homo sapiens	PCDGJ_HUMAN	Q9Y5F8	101 kDa	0	3	0	5.7184
Proto-oncogene Wnt-1	Catarrhini	WNT1_HUMAN	P04628	41 kDa	0	2	0	1.9061
Putative phospholipase B-like 2	Homo sapiens	PLBL2_HUMAN	Q8NHP8	65 kDa	0	5	0	8.5776
Pyridoxal kinase	Homo sapiens	PDXK_HUMAN	O00764	35 kDa	0	3	0	3.8122
Ran GTPase-activating protein 1	Homo sapiens	RAGP1_HUMAN	P46060	64 kDa	0	5	0	5.7184
Receptor-type tyrosine-protein phosphatase eta	Homo sapiens	PTPRJ_HUMAN	Q12913	146 kDa	0	2	0	3.8122
Renin receptor	Hominidae	RENR_HUMAN	O75787	39 kDa	0	5	0	11.437
Ribonucleoprotein PTB-binding 1	Homo sapiens	RAVR1_HUMAN	Q8IY67	64 kDa	0	2	0	3.8122
RNA-binding protein 8A	Boreoeutheria	RBM8A_HUMAN	Q9Y5S9	20 kDa	0	3	0	3.8122
Secretogranin-2	Homo sapiens	SCG2_HUMAN	P13521	71 kDa	0	22	0	55.278
Semaphorin-7A	Homo sapiens	SEM7A_HUMAN	O75326	75 kDa	0	8	0	16.202
Sepiapterin reductase	Homo sapiens	SPRE_HUMAN	P35270	28 kDa	0	2	0	3.8122
Serine protease 23	Homo sapiens	PRS23_HUMAN	O95084	43 kDa	0	2	0	3.8122
Serine/threonine-protein phosphatase 2A catalytic subunit beta isoform	Boreoeutheria	PP2AB_HUMAN	P62714 (+1)	36 kDa	0	3	0	4.7653
S-methyl-5'-thioadenosine phosphorylase	Catarrhini	MTAP_HUMAN	Q13126	31 kDa	0	9	0	23.827
Soluble calcium-activated nucleotidase 1	Homo sapiens	CANT1_HUMAN	Q8WVQ1	45 kDa	0	2	0	1.9061
Sorbitol dehydrogenase	Homo sapiens	DHSO_HUMAN	Q00796 (+1)	38 kDa	0	2	0	2.8592
Stanniocalcin-1	Hominidae	STC1_HUMAN	P52823	28 kDa	0	10	0	31.451
Stanniocalcin-2	Homo sapiens	STC2_HUMAN	O76061	33 kDa	0	2	0	5.7184
Structural maintenance of chromosomes protein	Homo sapiens	G8JLG1_HUMAN	G8JLG1 (+1)	141 kDa	0	2	0	1.9061
Sushi repeat-containing protein SRPX	Homininae	SRPX_HUMAN	P78539	52 kDa	0	21	0	73.386
Sushi repeat-containing protein SRPX2	Homo sapiens	SRPX2_HUMAN	O60687	53 kDa	0	9	0	14.296
Sushi, nidogen and EGF-like domain-containing protein 1	Homo sapiens	SNED1_HUMAN	Q8TER0	152 kDa	0	12	0	21.92
Syntaxin-7	Homininae	STX7_HUMAN	O15400	30 kDa	0	2	0	1.9061
Teneurin-4	Homo sapiens	TEN4_HUMAN	Q6N022	308 kDa	0	3	0	3.8122
Thrombospondin-2	Homo sapiens	TSP2_HUMAN	P35442	130 kDa	0	3	0	8.5776
Tissue alpha-L-fucosidase	Homo sapiens	FUCO_HUMAN	P04066	54 kDa	0	4	0	5.7184
Titin	Homo sapiens	TITIN_HUMAN	Q8WZ42	3816 kDa	0	2	0	1.9061
Transcription elongation factor B polypeptide 2	Catarrhini	ELOB_HUMAN	Q15370	13 kDa	0	3	0	3.8122
Transcription elongation factor SPT6	Homo sapiens	SPT6H_HUMAN	Q7KZ85	199 kDa	0	2	0	1.9061
Transformation-related protein 14	Homo sapiens	Q597H1_HUMAN	Q597H1 (+1)	43 kDa	0	3	0	4.7653
Transforming growth factor-beta-induced protein ig-h3	Homininae	BGH3_HUMAN	Q15582	75 kDa	0	45	0	363.12
Transgelin-2	Catarrhini	TAGL2_HUMAN	P37802	22 kDa	0	8	0	31.451
Transient receptor potential cation channel subfamily M member 6	Homo sapiens	TRPM6_HUMAN	Q9BX84	232 kDa	0	2	0	1.9061
Tumor necrosis factor receptor superfamily member 12A	Catarrhini	TNR12_HUMAN	Q9NP84	14 kDa	0	2	0	2.8592
Tumor protein D54	Homo sapiens	TPD54_HUMAN	O43399	22 kDa	0	3	0	3.8122
Tyrosine-protein kinase receptor UFO	Homo sapiens	UFO_HUMAN	P30530	98 kDa	0	2	0	3.8122
U6 snRNA-associated Sm-like protein LSm1	Eutheria	LSM1_HUMAN	O15116	15 kDa	0	2	0	1.9061
U8 snoRNA-decapping enzyme	Homininae	NUD16_HUMAN	Q96DE0	21 kDa	0	3	0	4.7653
Uroporphyrinogen decarboxylase	Homo sapiens	DCUP_HUMAN	P06132	41 kDa	0	2	0	3.8122
Vascular cell adhesion protein 1	Homo sapiens	VCAM1_HUMAN	P19320	81 kDa	0	2	0	1.9061
Vascular endothelial growth factor C	Homininae	VEGFC_HUMAN	P49767	47 kDa	0	2	0	1.9061
Vasodilator-stimulated phosphoprotein	Homo sapiens	VASP_HUMAN	P50552	40 kDa	0	2	0	3.8122
Vasorin	Homo sapiens	VASN_HUMAN	Q6EMK4	72 kDa	0	5	0	8.5776
V-type proton ATPase subunit S1	Homo sapiens	VAS1_HUMAN	Q15904	52 kDa	0	3	0	7.6245
Xylosyltransferase 2	Homo sapiens	XYLT2_HUMAN	Q9H1B5	97 kDa	0	3	0	5.7184
YTH domain-containing family protein 1	Homo sapiens	YTHD1_HUMAN	Q9BYJ9	61 kDa	0	2	0	1.9061
Zinc finger FYVE domain-containing protein 1	Homo sapiens	ZFYV1_HUMAN	Q9HBF4	87 kDa	0	2	0	1.9061
Thrombospondin-1	Homo sapiens	TSP1_HUMAN	P07996	129 kDa	1	22	1.0518	54.325
Neuroblast differentiation-associated protein AHNAK	Homo sapiens	AHNK_HUMAN	Q09666	629 kDa	1	27	1.0518	40.029
Collagen alpha-2(I) chain	Homo sapiens	CO1A2_HUMAN	P08123	129 kDa	1	49	6.3108	211.58
Latent-transforming growth factor beta-binding protein 1	Homo sapiens	LTBP1_HUMAN	Q14766	187 kDa	1	14	1.0518	32.404
HLA class I histocompatibility antigen, Cw-7 alpha chain	Homo sapiens	1C07_HUMAN	P10321	41 kDa	1	7	1.0518	28.592
Carbonyl reductase [NADPH] 1	Homininae	CBR1_HUMAN	P16152	30 kDa	1	15	2.1036	42.888
Annexin A2	Catarrhini	ANXA2_HUMAN	P07355 (+1)	39 kDa	1	10	1.0518	20.967
Metalloproteinase inhibitor 1	Hominidae	TIMP1_HUMAN	P01033	23 kDa	2	6	2.1036	38.122
Integrin beta-1	Homininae	ITB1_HUMAN	P05556	88 kDa	1	7	1.0518	14.296
Cathepsin B	Homo sapiens	CATB_HUMAN	P07858	38 kDa	1	6	2.1036	26.686
Insulin-like growth factor-binding protein 7	Homininae	IBP7_HUMAN	Q16270	29 kDa	1	8	2.1036	25.733
Muscle type neuropilin 1	Homo sapiens	Q71SW6_HUMAN	Q71SW6	72 kDa	1	8	2.1036	25.733
Transforming growth factor beta-2	Catarrhini	TGFB2_HUMAN	P61812	48 kDa	1	6	1.0518	12.39
Dystonin	Homo sapiens	DYST_HUMAN	Q03001	861 kDa	1	16	2.1036	23.827
Filamin-C	Homo sapiens	FLNC_HUMAN	Q14315	291 kDa	2	63	13.673	152.49
Carboxypeptidase E	Homo sapiens	CBPE_HUMAN	P16870	53 kDa	1	8	1.0518	11.437
Twisted gastrulation protein homolog 1	Homo sapiens	TWSG1_HUMAN	Q9GZX9	25 kDa	1	2	1.0518	11.437
DPYSL3 protein	Homo sapiens	Q6DEN2_HUMAN	Q6DEN2	74 kDa	2	17	5.259	56.231
Collagen alpha-3(VI) chain	Homo sapiens	CO6A3_HUMAN	P12111	344 kDa	1	7	1.0518	9.5306
Extracellular serine/threonine protein kinase FAM20C	Homo sapiens	DMP4_HUMAN	Q8IXL6	66 kDa	1	7	2.1036	19.061
Ferritin heavy chain	Homininae	FRIH_HUMAN	P02794	21 kDa	1	3	1.0518	8.5776
Ras-related protein Rab-7a	Theria	RAB7A_HUMAN	P51149	23 kDa	1	5	1.0518	8.5776
Fibrillin-2	Homo sapiens	FBN2_HUMAN	P35556	315 kDa	3	31	8.4144	68.62
Niban-like protein 1	Homo sapiens	NIBL1_HUMAN	Q96TA1	84 kDa	1	8	2.1036	17.155
Epididymis secretory protein Li 109	Homininae	V9HW75_HUMAN	V9HW75	50 kDa	0	4	1.0518	7.6245
Proteasome-associated protein ECM29 homolog	Homo sapiens	ECM29_HUMAN	Q5VYK3	204 kDa	1	5	1.0518	7.6245
Epididymal secretory protein E1	Catarrhini	NPC2_HUMAN	P61916	17 kDa	1	6	2.1036	14.296
Protein S	Homo sapiens	Q9NSD0_HUMAN	Q9NSD0	72 kDa	2	11	2.1036	14.296
Cartilage-associated protein	Homo sapiens	CRTAP_HUMAN	O75718	47 kDa	1	3	1.0518	6.6714
Sulfhydryl oxidase 2	Homo sapiens	QSOX2_HUMAN	Q6ZRP7	78 kDa	1	3	1.0518	6.6714
FN1 protein	Homo sapiens	B7ZLE5_HUMAN	B7ZLE5	247 kDa	1	2	123.06	752.92
Fibronectin	Homo sapiens	FINC_HUMAN	P02751	263 kDa	44	112	127.27	771.98
HLA class I histocompatibility antigen, Cw-12 alpha chain	Homo sapiens	1C12_HUMAN	P30508	41 kDa	1	2	3.1554	19.061
Hypoxanthine-guanine phosphoribosyltransferase	Catarrhini	HPRT_HUMAN	P00492	25 kDa	2	7	3.1554	19.061
EMILIN-1	Homo sapiens	EMIL1_HUMAN	Q9Y6C2	107 kDa	1	7	2.1036	12.39
Peptidyl-glycine alpha-amidating monooxygenase	Homo sapiens	AMD_HUMAN	P19021	108 kDa	4	15	6.3108	36.216
40S ribosomal protein S12	Mammalia	RS12_HUMAN	P25398	15 kDa	1	3	1.0518	5.7184
Alpha-parvin	Amniota	PARVA_HUMAN	Q9NVD7	42 kDa	1	3	1.0518	5.7184
Endoplasmic reticulum aminopeptidase 1	Homo sapiens	ERAP1_HUMAN	Q9NZ08	107 kDa	1	3	1.0518	5.7184
High mobility group protein HMG-I/HMG-Y	Boreoeutheria	HMGA1_HUMAN	P17096	12 kDa	1	4	1.0518	5.7184
Ribosome maturation protein SBDS	Catarrhini	SBDS_HUMAN	Q9Y3A5	29 kDa	1	3	1.0518	5.7184
Transforming protein RhoA	Theria	RHOA_HUMAN	P61586	22 kDa	1	3	1.0518	5.7184
Granulins	Homo sapiens	GRN_HUMAN	P28799	64 kDa	3	6	4.2072	22.873
Dopamine receptor interacting protein 4	Homo sapiens	Q4W4Y1_HUMAN	Q4W4Y1	96 kDa	3	15	4.2072	21.92
Collagen alpha-1(VI) chain	Homo sapiens	CO6A1_HUMAN	P12109	109 kDa	20	45	52.59	273.53
Beta-1,4-galactosyltransferase 1	Homo sapiens	B4GT1_HUMAN	P15291	44 kDa	1	3	2.1036	10.484
Calpain-1 catalytic subunit	Homo sapiens	CAN1_HUMAN	P07384	82 kDa	1	4	2.1036	10.484
Teneurin-3	Homo sapiens	TEN3_HUMAN	Q9P273	301 kDa	2	7	2.1036	10.484
Disintegrin and metalloproteinase domain-containing protein 10	Catarrhini	ADA10_HUMAN	O14672	84 kDa	3	9	4.2072	20.967
Peroxidasin homolog	Homo sapiens	PXDN_HUMAN	Q92626	165 kDa	8	31	12.622	61.949
Glia-derived nexin	Homo sapiens	GDN_HUMAN	P07093	44 kDa	7	18	13.673	62.902
LTBP3 protein	Homo sapiens	B9EG76_HUMAN	B9EG76	123 kDa	3	8	3.1554	14.296
WD repeat-containing protein 1	Homo sapiens	WDR1_HUMAN	O75083	66 kDa	3	9	3.1554	14.296
Adenylosuccinate synthetase isozyme 2	Homo sapiens	PURA2_HUMAN	P30520	50 kDa	1	3	1.0518	4.7653
Basigin	Homo sapiens	BASI_HUMAN	P35613	42 kDa	1	2	1.0518	4.7653
Disintegrin and metalloproteinase domain-containing protein 12	Homo sapiens	ADA12_HUMAN	O43184 (+1)	100 kDa	1	3	1.0518	4.7653
IRGQ protein	Homo sapiens	B7ZMD6_HUMAN	B7ZMD6 (+1)	63 kDa	1	3	1.0518	4.7653
Low-density lipoprotein receptor-related protein 8	Homo sapiens	LRP8_HUMAN	Q14114	106 kDa	1	2	1.0518	4.7653
NEDD8-conjugating enzyme Ubc12	Tetrapoda	UBC12_HUMAN	P61081	21 kDa	1	5	2.1036	9.5306
Peptidyl-prolyl cis-trans isomerase-like 3	Boreoeutheria	PPIL3_HUMAN	Q9H2H8	18 kDa	1	2	1.0518	4.7653
Receptor-type tyrosine-protein phosphatase gamma	Homo sapiens	PTPRG_HUMAN	P23470	162 kDa	1	4	1.0518	4.7653
S-adenosylmethionine synthase isoform type-2	Simiiformes	METK2_HUMAN	P31153	44 kDa	1	3	1.0518	4.7653
Sialate O-acetylesterase	Homo sapiens	SIAE_HUMAN	Q9HAT2	58 kDa	1	3	1.0518	4.7653
Synaptic vesicle membrane protein VAT-1 homolog-like	Homo sapiens	VAT1L_HUMAN	Q9HCJ6	46 kDa	1	3	1.0518	4.7653
UDP-GlcNAc:betaGal beta-1,3-N-acetylglucosaminyltransferase 9	Homo sapiens	B3GN9_HUMAN	Q6UX72	44 kDa	1	3	1.0518	4.7653
SH3 domain-binding glutamic acid-rich-like protein 3	Eutheria	SH3L3_HUMAN	Q9H299	10 kDa	2	6	4.2072	19.061
Plectin	Homo sapiens	PLEC_HUMAN	Q15149	532 kDa	40	163	85.196	377.41
Drebrin-like protein	Homo sapiens	DBNL_HUMAN	Q9UJU6	48 kDa	2	8	3.1554	13.343
Filamin-B	Homo sapiens	FLNB_HUMAN	O75369	278 kDa	3	25	14.725	61.949
Cystatin-C	Hominidae	CYTC_HUMAN	P01034	16 kDa	5	10	13.673	57.184
Cathepsin D	Homo sapiens	CATD_HUMAN	P07339	45 kDa	7	16	17.881	74.339
Destrin	Boreoeutheria	DEST_HUMAN	P60981	19 kDa	1	5	2.1036	8.5776
Nardilysin	Homo sapiens	NRDC_HUMAN	O43847	132 kDa	1	5	2.1036	8.5776
Fibrillin-1	Homo sapiens	FBN1_HUMAN	P35555	312 kDa	24	70	44.176	171.55
Glucose-6-phosphate 1-dehydrogenase	Homininae	G6PD_HUMAN	P11413	59 kDa	2	9	4.2072	16.202
Versican core protein	Homo sapiens	CSPG2_HUMAN	P13611	373 kDa	11	26	24.191	92.447
Low-density lipoprotein receptor	Homo sapiens	LDLR_HUMAN	P01130	95 kDa	2	6	3.1554	11.437
Attractin	Homo sapiens	ATRN_HUMAN	O75882	159 kDa	5	11	7.3626	26.686
Eukaryotic translation initiation factor 2 subunit 1	Catarrhini	IF2A_HUMAN	P05198	36 kDa	1	4	2.1036	7.6245
Eukaryotic translation initiation factor 3 subunit C-like protein	Homo sapiens	EIFCL_HUMAN	B5ME19 (+1)	105 kDa	1	4	2.1036	7.6245
Lysosomal protective protein	Homo sapiens	PPGB_HUMAN	P10619 (+1)	54 kDa	2	4	2.1036	7.6245
Argininosuccinate lyase	Homo sapiens	ARLY_HUMAN	P04424	52 kDa	1	2	1.0518	3.8122
ATPase ASNA1	Boreoeutheria	ASNA_HUMAN	O43681	39 kDa	1	2	1.0518	3.8122
Cellular nucleic acid-binding protein	Eutheria	CNBP_HUMAN	P62633	19 kDa	1	2	1.0518	3.8122
Chordin	Homo sapiens	CHRD_HUMAN	Q9H2X0	102 kDa	1	3	1.0518	3.8122
COP9 signalosome complex subunit 8	Simiiformes	CSN8_HUMAN	Q99627	23 kDa	1	2	1.0518	3.8122
Histidine triad nucleotide-binding protein 1	Homininae	HINT1_HUMAN	P49773	14 kDa	1	2	1.0518	3.8122
N-acetyl-D-glucosamine kinase	Homo sapiens	NAGK_HUMAN	Q9UJ70	37 kDa	1	2	1.0518	3.8122
Nuclear transport factor 2	Eutheria	NTF2_HUMAN	P61970	14 kDa	1	2	1.0518	3.8122
Phosphoglycolate phosphatase	Homo sapiens	PGP_HUMAN	A6NDG6	34 kDa	1	2	1.0518	3.8122
Serine/threonine-protein phosphatase 2A 55 kDa regulatory subunit B alpha isoform	Boreoeutheria	2ABA_HUMAN	P63151	52 kDa	1	2	1.0518	3.8122
Sialic acid synthase	Homininae	SIAS_HUMAN	Q9NR45	40 kDa	1	2	1.0518	3.8122
Translation initiation factor eIF-2B subunit alpha	Hominoidea	EI2BA_HUMAN	Q14232	34 kDa	1	3	1.0518	3.8122
UPF0556 protein C19orf10	Homininae	CS010_HUMAN	Q969H8	19 kDa	1	3	1.0518	3.8122
Keratin, type II cytoskeletal 6A	Homo sapiens	K2C6A_HUMAN	P02538	60 kDa	4	12	14.725	52.418
Gelsolin	Homo sapiens	GELS_HUMAN	P06396	86 kDa	7	18	11.57	40.982
Isocitrate dehydrogenase [NADP] cytoplasmic	Homo sapiens	IDHC_HUMAN	O75874	47 kDa	9	13	9.4662	32.404
Angiopoietin-related protein 2	Homo sapiens	ANGL2_HUMAN	Q9UKU9	57 kDa	3	6	4.2072	14.296
Calcyclin-binding protein	Hominidae	CYBP_HUMAN	Q9HB71	26 kDa	3	10	4.2072	14.296
Keratin, type II cytoskeletal 5	Homo sapiens	K2C5_HUMAN	P13647	62 kDa	5	8	14.725	49.559
Keratin, type II cytoskeletal 2 epidermal	Homo sapiens	K22E_HUMAN	P35908	65 kDa	8	34	38.917	129.62
1,4-alpha-glucan-branching enzyme	Homo sapiens	GLGB_HUMAN	Q04446	80 kDa	2	7	3.1554	10.484
C-type mannose receptor 2	Homo sapiens	MRC2_HUMAN	Q9UBG0	167 kDa	2	11	8.4144	27.639
Cysteine-rich protein 2	Catarrhini	CRIP2_HUMAN	P52943	22 kDa	1	3	2.1036	6.6714
Lysosomal alpha-glucosidase	Homo sapiens	LYAG_HUMAN	P10253	105 kDa	1	4	2.1036	6.6714
Reticulon-4	Homo sapiens	RTN4_HUMAN	Q9NQC3	130 kDa	1	3	2.1036	6.6714
Soluble scavenger receptor cysteine-rich domain-containing protein SSC5D	Homo sapiens	SRCRL_HUMAN	A1L4H1	166 kDa	2	5	2.1036	6.6714
Syntenin-1	Homininae	SDCB1_HUMAN	O00560	32 kDa	1	3	2.1036	6.6714
Vesicle-trafficking protein SEC22b	Homo sapiens	SC22B_HUMAN	O75396	25 kDa	1	4	2.1036	6.6714
L-lactate dehydrogenase A chain	Homo sapiens	LDHA_HUMAN	P00338	37 kDa	11	20	24.191	76.245
Nucleophosmin	Homininae	NPM_HUMAN	P06748	33 kDa	4	9	11.57	36.216
Serine protease HTRA1	Homo sapiens	HTRA1_HUMAN	Q92743	51 kDa	8	12	15.777	48.606
Branched-chain-amino-acid aminotransferase, cytosolic	Homo sapiens	BCAT1_HUMAN	P54687	43 kDa	2	6	5.259	16.202
Peptidyl-prolyl cis-trans isomerase-like 1	Boreoeutheria	PPIL1_HUMAN	Q9Y3C6	18 kDa	2	3	3.1554	9.5306
Galectin-3-binding protein	Homo sapiens	LG3BP_HUMAN	Q08380	65 kDa	10	17	26.295	79.104
72 kDa type IV collagenase	Homo sapiens	MMP2_HUMAN	P08253	74 kDa	20	38	84.144	251.61
Metalloproteinase inhibitor 2	Catarrhini	TIMP2_HUMAN	P16035	24 kDa	6	14	18.932	56.231
Staphylococcal nuclease domain-containing protein 1	Homo sapiens	SND1_HUMAN	Q7KZF4	102 kDa	3	10	5.259	15.249
Pyruvate kinase PKM	Homininae	KPYM_HUMAN	P14618	58 kDa	26	47	119.91	333.57
IQ motif containing GTPase activating protein 1	Homo sapiens	A4QPB0_HUMAN	A4QPB0 (+1)	189 kDa	22	42	36.813	101.98
4F2 cell-surface antigen heavy chain	Homo sapiens	4F2_HUMAN	P08195	68 kDa	1	2	1.0518	2.8592
ADAMTS-like protein 3	Homo sapiens	ATL3_HUMAN	P82987	189 kDa	1	3	1.0518	2.8592
Beta-mannosidase	Homo sapiens	MANBA_HUMAN	O00462	101 kDa	3	6	3.1554	8.5776
Bifunctional ATP-dependent dihydroxyacetone kinase/FAD-AMP lyase (cyclizing)	Homininae	DHAK_HUMAN	Q3LXA3	59 kDa	1	2	1.0518	2.8592
Calpain small subunit 1	Catarrhini	CPNS1_HUMAN	P04632	28 kDa	1	4	2.1036	5.7184
Calpain-2 catalytic subunit	Homo sapiens	CAN2_HUMAN	P17655	80 kDa	1	2	1.0518	2.8592
Cleavage stimulation factor subunit 3	Boreoeutheria	CSTF3_HUMAN	Q12996	83 kDa	1	2	1.0518	2.8592
Cytokine-like nuclear factor n-pac, isoform CRA_a	Homo sapiens	D3DUE7_HUMAN	D3DUE7	62 kDa	1	3	1.0518	2.8592
Double-stranded RNA-binding protein Staufen homolog 1	Homo sapiens	STAU1_HUMAN	O95793	63 kDa	1	4	2.1036	5.7184
Eukaryotic translation initiation factor 3 subunit J	Homo sapiens	EIF3J_HUMAN	O75822	29 kDa	1	2	1.0518	2.8592
Eukaryotic translation initiation factor 5B	Homo sapiens	IF2P_HUMAN	O60841	139 kDa	1	2	1.0518	2.8592
F-box-like/WD repeat-containing protein TBL1XR1	Catarrhini	TBL1R_HUMAN	Q9BZK7	56 kDa	1	3	1.0518	2.8592
Histidine rich calcium binding protein	Homo sapiens	B5TMG5_HUMAN	B5TMG5	86 kDa	1	2	1.0518	2.8592
Histone acetyltransferase type B catalytic subunit	Catarrhini	HAT1_HUMAN	O14929	50 kDa	1	2	1.0518	2.8592
Limbic system-associated membrane protein	Homininae	LSAMP_HUMAN	Q13449	37 kDa	1	4	2.1036	5.7184
Myotrophin	Theria	MTPN_HUMAN	P58546	13 kDa	3	4	3.1554	8.5776
N(4)-(beta-N-acetylglucosaminyl)-L-asparaginase	Homo sapiens	ASPG_HUMAN	P20933	37 kDa	1	2	1.0518	2.8592
Na(+)/H(+) exchange regulatory cofactor NHE-RF	Homo sapiens	B2R6A3_HUMAN	B2R6A3 (+1)	39 kDa	1	2	1.0518	2.8592
PCDH9 protein	Homo sapiens	B7ZM79_HUMAN	B7ZM79 (+1)	132 kDa	1	2	1.0518	2.8592
Peptidyl-prolyl cis-trans isomerase H	Eutheria	PPIH_HUMAN	O43447	19 kDa	1	2	1.0518	2.8592
PR domain zinc finger protein 14	Homininae	PRD14_HUMAN	Q9GZV8	64 kDa	1	2	1.0518	2.8592
Profilin-2	Amniota	PROF2_HUMAN	P35080	15 kDa	2	3	2.1036	5.7184
Protein phosphatase 1 regulatory subunit 7	Homininae	PP1R7_HUMAN	Q15435	42 kDa	1	2	1.0518	2.8592
Receptor-type tyrosine-protein phosphatase kappa	Homo sapiens	PTPRK_HUMAN	Q15262	162 kDa	1	5	2.1036	5.7184
SEC24D protein	Homo sapiens	Q49AI3_HUMAN	Q49AI3	44 kDa	1	2	1.0518	2.8592
Sodium/potassium-transporting ATPase subunit alpha-1	Catarrhini	AT1A1_HUMAN	P05023	113 kDa	1	3	2.1036	5.7184
Sortilin-related receptor	Homo sapiens	SORL_HUMAN	Q92673	248 kDa	2	4	2.1036	5.7184
Unconventional myosin-XVIIIa	Homo sapiens	MY18A_HUMAN	Q92614	233 kDa	1	2	1.0518	2.8592
Vigilin	Homo sapiens	VIGLN_HUMAN	Q00341	141 kDa	1	3	2.1036	5.7184
Nidogen-2	Homo sapiens	NID2_HUMAN	Q14112	151 kDa	7	16	14.725	39.076
Dipeptidyl peptidase 1	Homo sapiens	CATC_HUMAN	P53634	52 kDa	2	6	4.2072	10.484
CD166 antigen	Homo sapiens	CD166_HUMAN	Q13740	65 kDa	7	12	12.622	31.451
Polyadenylate-binding protein 1	Eutheria	PABP1_HUMAN	P11940	71 kDa	6	14	12.622	31.451
Follistatin-related protein 1	Catarrhini	FSTL1_HUMAN	Q12841	35 kDa	7	14	11.57	28.592
Small ubiquitin-related modifier 2	Amniota	SUMO2_HUMAN	P61956	11 kDa	2	2	3.1554	7.6245
Beta-hexosaminidase subunit beta	Homo sapiens	HEXB_HUMAN	P07686	63 kDa	5	14	10.518	24.78
Calreticulin	Hominidae	CALR_HUMAN	P27797	48 kDa	4	6	5.259	12.39
Coronin-1C	Homo sapiens	COR1C_HUMAN	Q9ULV4	53 kDa	6	13	10.518	24.78
Ras-related protein Rab-11B	Amniota	RB11B_HUMAN	Q15907	24 kDa	3	5	5.259	12.39
Chloride intracellular channel protein 1	Homininae	CLIC1_HUMAN	O00299	27 kDa	6	11	12.622	29.545
Procollagen-lysine,2-oxoglutarate 5-dioxygenase 1	Homo sapiens	PLOD1_HUMAN	Q02809	84 kDa	8	18	18.932	42.888
CUB and sushi domain-containing protein 2	Homo sapiens	CSMD2_HUMAN	Q7Z408	380 kDa	2	3	2.1036	4.7653
Dynein light chain 2, cytoplasmic	Tetrapoda	DYL2_HUMAN	Q96FJ2	10 kDa	2	3	2.1036	4.7653
Eukaryotic translation initiation factor 2A	Homo sapiens	EIF2A_HUMAN	Q9BY44	65 kDa	1	4	2.1036	4.7653
Heparin-binding protein HBp15	Homo sapiens	Q7Z4W8_HUMAN	Q7Z4W8	15 kDa	1	3	2.1036	4.7653
Low molecular weight phosphotyrosine protein phosphatase	Homininae	PPAC_HUMAN	P24666	18 kDa	2	2	2.1036	4.7653
Nucleosome assembly protein 1-like 1	Homininae	NP1L1_HUMAN	P55209	45 kDa	1	2	2.1036	4.7653
Ras-related C3 botulinum toxin substrate 1 (Rho family, small GTP binding protein Rac1)	Amniota	A4D2P2_HUMAN	A4D2P2 (+1)	17 kDa	2	6	4.2072	9.5306
Clathrin heavy chain 1	Boreoeutheria	CLH1_HUMAN	Q00610	192 kDa	17	34	34.709	78.151
Clusterin	Homo sapiens	CLUS_HUMAN	P10909	52 kDa	14	21	61.004	136.29
Amyloid-like protein 2	Homo sapiens	APLP2_HUMAN	Q06481	87 kDa	5	11	9.4662	20.967
Beta-2-microglobulin	Hominidae	B2MG_HUMAN	P61769	14 kDa	4	6	12.622	27.639
60S ribosomal protein L5	Catarrhini	RL5_HUMAN	P46777	34 kDa	1	6	5.259	11.437
Archain 1, isoform CRA_a	Homo sapiens	B0YIW6_HUMAN	B0YIW6 (+1)	62 kDa	5	8	6.3108	13.343
Phosphoglucomutase-1	Homo sapiens	PGM1_HUMAN	P36871	61 kDa	4	6	6.3108	13.343
Talin-1	Homo sapiens	TLN1_HUMAN	Q9Y490	270 kDa	20	43	44.176	91.494
ADP-ribosylation factor 3	Euteleostomi	ARF3_HUMAN	P61204 (+1)	21 kDa	2	5	4.2072	8.5776
EF-hand domain-containing protein D2	Homininae	EFHD2_HUMAN	Q96C19	27 kDa	2	4	4.2072	8.5776
Sulfhydryl oxidase 1	Homo sapiens	QSOX1_HUMAN	O00391	83 kDa	15	23	30.502	61.949
MOB kinase activator 1B	Amniota	MOB1B_HUMAN	Q7L9L4 (+1)	25 kDa	2	5	5.259	10.484
Adenylate kinase isoenzyme 1	Homo sapiens	KAD1_HUMAN	P00568	22 kDa	4	8	6.3108	12.39
Laminin subunit alpha-5	Homo sapiens	LAMA5_HUMAN	O15230	400 kDa	35	60	71.522	139.15
ATOX1 protein	Homo sapiens	Q6IBA3_HUMAN	Q6IBA3	7 kDa	3	9	9.4662	18.108
Protein SET	Homininae	SET_HUMAN	Q01105	33 kDa	6	9	9.4662	18.108
Glypican-1	Homo sapiens	GPC1_HUMAN	P35052	62 kDa	4	10	10.518	20.014
Galectin-3	Homo sapiens	LEG3_HUMAN	P17931	26 kDa	3	8	14.725	27.639
Eukaryotic initiation factor 4A-I	Boreoeutheria	IF4A1_HUMAN	P60842	46 kDa	3	6	6.3108	11.437
Small nuclear ribonucleoprotein G	Eutheria	RUXG_HUMAN	P62308	8 kDa	3	4	6.3108	11.437
Aryl hydrocarbon receptor interacting protein	Homininae	G9I2H4_HUMAN	G9I2H4 (+1)	38 kDa	2	3	3.1554	5.7184
Complement C1s subcomponent	Homo sapiens	C1S_HUMAN	P09871	77 kDa	0	3	3.1554	5.7184
Heterogeneous nuclear ribonucleoprotein L	Catarrhini	HNRPL_HUMAN	P14866	64 kDa	3	4	3.1554	5.7184
Histone-lysine N-methyltransferase 2A	Homo sapiens	KMT2A_HUMAN	Q03164	432 kDa	1	4	3.1554	5.7184
Prolyl endopeptidase	Homo sapiens	PPCE_HUMAN	P48147	81 kDa	2	3	3.1554	5.7184
Protein TFG	Homininae	TFG_HUMAN	Q92734	43 kDa	2	4	3.1554	5.7184
T-complex protein 1 subunit gamma	Euarchontoglires	TCPG_HUMAN	P49368	61 kDa	3	4	3.1554	5.7184
Acidic leucine-rich nuclear phosphoprotein 32 family member E	Homininae	AN32E_HUMAN	Q9BTT0	31 kDa	2	2	4.2072	7.6245
Major prion protein	Homo sapiens	PRIO_HUMAN	P04156	28 kDa	1	2	4.2072	7.6245
Nuclear ubiquitous casein and cyclin-dependent kinase substrate 1	Catarrhini	NUCKS_HUMAN	Q9H1E3	27 kDa	2	6	4.2072	7.6245
Prolyl 3-hydroxylase 1	Homo sapiens	P3H1_HUMAN	Q32P28	83 kDa	3	4	4.2072	7.6245
Tripeptidyl-peptidase 1	Homo sapiens	TPP1_HUMAN	O14773	61 kDa	3	6	4.2072	7.6245
Actin-related protein 2	Theria	ARP2_HUMAN	P61160	45 kDa	2	5	5.259	9.5306
Neogenin	Homo sapiens	NEO1_HUMAN	Q92859	160 kDa	4	10	9.4662	17.155
5'-AMP-activated protein kinase subunit gamma-2	Catarrhini	AAKG2_HUMAN	Q9UGJ0	63 kDa	1	2	1.0518	1.9061
Ankyrin-2	Homo sapiens	ANK2_HUMAN	Q01484	434 kDa	1	3	2.1036	3.8122
AP-2 complex subunit mu	Boreoeutheria	AP2M1_HUMAN	Q96CW1	50 kDa	1	2	1.0518	1.9061
Basic leucine zipper and W2 domain-containing protein 2	Boreoeutheria	BZW2_HUMAN	Q9Y6E2	48 kDa	1	3	2.1036	3.8122
Calsyntenin-3	Homo sapiens	CSTN3_HUMAN	Q9BQT9	106 kDa	1	2	2.1036	3.8122
Cullin-2	Amniota	CUL2_HUMAN	Q13617	87 kDa	1	2	1.0518	1.9061
Endoplasmic reticulum mannosyl-oligosaccharide 1,2-alpha-mannosidase	Homo sapiens	MA1B1_HUMAN	Q9UKM7	80 kDa	2	3	2.1036	3.8122
Epididymis luminal protein 37	Homo sapiens	V9HWG4_HUMAN	V9HWG4	237 kDa	1	2	1.0518	1.9061
Hemicentin-1	Homo sapiens	HMCN1_HUMAN	Q96RW7	613 kDa	1	2	1.0518	1.9061
Microtubule-associated proteins 1A/1B light chain 3 beta 2	Homo sapiens	MP3B2_HUMAN	A6NCE7	15 kDa	1	2	1.0518	1.9061
Peptidyl-prolyl cis-trans isomerase C	Homo sapiens	PPIC_HUMAN	P45877	23 kDa	1	2	2.1036	3.8122
Ras suppressor protein 1	Homo sapiens	RSU1_HUMAN	Q15404	32 kDa	1	2	2.1036	3.8122
Sialidase-1	Hominidae	NEUR1_HUMAN	Q99519	45 kDa	2	2	2.1036	3.8122
Signal recognition particle 9 kDa protein	Hominoidea	SRP09_HUMAN	P49458	10 kDa	1	3	2.1036	3.8122
Suppressor of G2 allele of SKP1 homolog	Homininae	SUGT1_HUMAN	Q9Y2Z0	41 kDa	1	2	1.0518	1.9061
Tripartite motif-containing protein 3	Homininae	TRIM3_HUMAN	O75382	81 kDa	1	2	1.0518	1.9061
Tryptophan--tRNA ligase, cytoplasmic	Hominidae	SYWC_HUMAN	P23381	53 kDa	2	2	2.1036	3.8122
UPF0696 protein C11orf68	Homo sapiens	CK068_HUMAN	Q9H3H3	27 kDa	1	2	2.1036	3.8122
Vacuolar protein sorting-associated protein 26A	Simiiformes	VP26A_HUMAN	O75436	38 kDa	1	3	2.1036	3.8122
Zinc finger matrin-type protein 4	Catarrhini	ZMAT4_HUMAN	Q9H898	26 kDa	1	2	1.0518	1.9061
Zinc finger protein 729	Homo sapiens	ZN729_HUMAN	A6NN14	145 kDa	1	2	1.0518	1.9061
Keratin, type I cytoskeletal 10	Homo sapiens	K1C10_HUMAN	P13645	59 kDa	22	32	69.419	124.85
Keratin, type I cytoskeletal 14	Homo sapiens	K1C14_HUMAN	P02533	52 kDa	7	13	24.191	42.888
Prelamin-A/C	Homininae	LMNA_HUMAN	P02545	74 kDa	36	57	143.04	249.7
Heat shock 70 kDa protein 1A/1B	cellular organisms	HSP71_HUMAN	P08107	70 kDa	6	14	27.347	47.653
14-3-3 protein theta	Theria	1433T_HUMAN	P27348	28 kDa	8	14	26.295	45.747
Actin-related protein 2/3 complex subunit 2	Boreoeutheria	ARPC2_HUMAN	O15144	34 kDa	5	8	7.3626	12.39
Multiple epidermal growth factor-like domains protein 8	Homo sapiens	MEGF8_HUMAN	Q7Z7M0	303 kDa	5	7	7.3626	12.39
Fibulin-1	Homo sapiens	FBLN1_HUMAN	P23142	77 kDa	4	5	6.3108	10.484
Leukotriene A-4 hydrolase	Homininae	LKHA4_HUMAN	P09960	69 kDa	4	6	6.3108	10.484
Platelet-derived growth factor receptor alpha	Boreoeutheria	PGFRA_HUMAN	P16234	123 kDa	3	5	5.259	8.5776
Ubiquitin-conjugating enzyme E2 variant 2	Boreoeutheria	UB2V2_HUMAN	Q15819	16 kDa	3	3	5.259	8.5776
Nicotinamide phosphoribosyltransferase	Homininae	NAMPT_HUMAN	P43490	56 kDa	6	11	10.518	17.155
Keratin, type I cytoskeletal 16	Homo sapiens	K1C16_HUMAN	P08779	51 kDa	1	3	19.984	32.404
Heterogeneous nuclear ribonucleoprotein R	Boreoeutheria	HNRPR_HUMAN	O43390	71 kDa	3	4	14.725	23.827
Eukaryotic translation elongation factor 1 delta (Guanine nucleotide exchange protein), isoform CRA_b	Homo sapiens	D3DWK1_HUMAN	D3DWK1	71 kDa	5	7	9.4662	15.249
Isochorismatase domain-containing protein 1	Hominoidea	ISOC1_HUMAN	Q96CN7	32 kDa	2	3	4.2072	6.6714
Myosin regulatory light chain 12B	Theria	ML12B_HUMAN	O14950 (+1)	20 kDa	2	4	4.2072	6.6714
Peptidyl-prolyl cis-trans isomerase B	Catarrhini	PPIB_HUMAN	P23284	24 kDa	15	17	59.953	94.353
Beta-1,4-glucuronyltransferase 1	Homininae	B4GA1_HUMAN	O43505	47 kDa	4	5	7.3626	11.437
Importin-7	Boreoeutheria	IPO7_HUMAN	O95373	120 kDa	5	6	7.3626	11.437
Lysosomal Pro-X carboxypeptidase	Homo sapiens	PCP_HUMAN	P42785	56 kDa	3	5	7.3626	11.437
Exportin-1	Simiiformes	XPO1_HUMAN	O14980	123 kDa	5	10	9.4662	14.296
U5 small nuclear ribonucleoprotein 200 kDa helicase	Hominidae	U520_HUMAN	O75643	245 kDa	6	8	9.4662	14.296
Integrin beta-like protein 1	Homo sapiens	ITGBL_HUMAN	O95965	54 kDa	3	3	3.1554	4.7653
Peptidyl-prolyl cis-trans isomerase E	Homininae	PPIE_HUMAN	Q9UNP9	33 kDa	2	2	3.1554	4.7653
Galectin-1	Homininae	LEG1_HUMAN	P09382	15 kDa	8	10	42.072	62.902
Chloride intracellular channel protein	Homo sapiens	B4DWC4_HUMAN	B4DWC4	28 kDa	7	10	14.725	21.92
Eukaryotic translation initiation factor 5A-1	Tetrapoda	IF5A1_HUMAN	P63241	17 kDa	3	6	8.4144	12.39
Xylosyltransferase 1	Homo sapiens	XYLT1_HUMAN	Q86Y38	108 kDa	4	6	8.4144	12.39
Peroxiredoxin-6	Homininae	PRDX6_HUMAN	P30041	25 kDa	11	14	25.243	37.169
Filamin A	Homo sapiens	Q60FE6_HUMAN	Q60FE6	277 kDa	72	97	189.32	276.39
Calsyntenin-1	Homo sapiens	CSTN1_HUMAN	O94985	110 kDa	17	22	39.968	58.137
Endothelial differentiation-related factor 1	Boreoeutheria	EDF1_HUMAN	O60869	16 kDa	2	4	5.259	7.6245
Phosphoglycerate kinase 1	Simiiformes	PGK1_HUMAN	P00558	45 kDa	18	30	68.367	99.118
Stress-induced-phosphoprotein 1	Homininae	STIP1_HUMAN	P31948	63 kDa	7	9	12.622	18.108
Heat shock protein beta-1	Catarrhini	HSPB1_HUMAN	P04792	23 kDa	5	12	34.709	49.559
45 kDa calcium-binding protein	Homo sapiens	CAB45_HUMAN	Q9BRK5	42 kDa	2	6	7.3626	10.484
Procollagen-lysine,2-oxoglutarate 5-dioxygenase 3	Homo sapiens	PLOD3_HUMAN	O60568	85 kDa	16	23	35.761	50.512
Capping protein (Actin filament) muscle Z-line, beta, isoform CRA_a	Boreoeutheria	B1AK87_HUMAN	B1AK87 (+1)	29 kDa	5	12	11.57	16.202
60S ribosomal protein L10a	Boreoeutheria	RL10A_HUMAN	P62906	25 kDa	5	7	13.673	19.061
Keratin 1	Homo sapiens	H6VRG3_HUMAN	H6VRG3 (+1)	66 kDa	40	39	155.67	213.49
40S ribosomal protein S27	Euteleostomi	RS27_HUMAN	P42677	9 kDa	1	2	2.1036	2.8592
60S acidic ribosomal protein P2	Boreoeutheria	RLA2_HUMAN	P05387	12 kDa	2	4	4.2072	5.7184
Astrocytic phosphoprotein PEA-15	Eutheria	PEA15_HUMAN	Q15121	15 kDa	1	2	2.1036	2.8592
Cytoskeleton-associated protein 5	Homo sapiens	CKAP5_HUMAN	Q14008	226 kDa	4	5	6.3108	8.5776
Disintegrin and metalloproteinase domain-containing protein 9	Homo sapiens	ADAM9_HUMAN	Q13443	91 kDa	1	3	4.2072	5.7184
Disks large homolog 1	Simiiformes	DLG1_HUMAN	Q12959	100 kDa	2	3	4.2072	5.7184
Heat shock 70 kDa protein 13	Homo sapiens	HSP13_HUMAN	P48723	52 kDa	3	4	4.2072	5.7184
Heme-binding protein 2	Homo sapiens	HEBP2_HUMAN	Q9Y5Z4	23 kDa	1	2	2.1036	2.8592
Hypoxia up-regulated protein 1	Hominoidea	HYOU1_HUMAN	Q9Y4L1	111 kDa	3	3	4.2072	5.7184
Proteasome subunit beta type	Homo sapiens	X5D2R7_HUMAN	X5D2R7	30 kDa	2	3	4.2072	5.7184
Protein FAM49B	Eutheria	FA49B_HUMAN	Q9NUQ9	37 kDa	4	5	6.3108	8.5776
Protein RCC2	Homininae	RCC2_HUMAN	Q9P258	56 kDa	2	4	4.2072	5.7184
Spermine synthase	Simiiformes	SPSY_HUMAN	P52788	41 kDa	2	4	4.2072	5.7184
Splicing factor 1	Boreoeutheria	SF01_HUMAN	Q15637	68 kDa	3	4	4.2072	5.7184
U4/U6.U5 tri-snRNP-associated protein 2	Homo sapiens	SNUT2_HUMAN	Q53GS9	65 kDa	1	2	2.1036	2.8592
Ubiquitin carboxyl-terminal hydrolase 14	Catarrhini	UBP14_HUMAN	P54578	56 kDa	2	2	4.2072	5.7184
Ubiquitin carboxyl-terminal hydrolase isozyme L3	Boreoeutheria	UCHL3_HUMAN	P15374	26 kDa	2	3	6.3108	8.5776
Protocadherin Fat 1	Homo sapiens	FAT1_HUMAN	Q14517	506 kDa	8	12	12.622	17.155
Nucleoside diphosphate kinase B	Homo sapiens	NDKB_HUMAN	P22392	17 kDa	8	13	38.917	52.418
Fructose-bisphosphate aldolase A	Hominoidea	ALDOA_HUMAN	P04075	39 kDa	20	27	70.471	94.353
Beta-hexosaminidase	Homo sapiens	H3BP20_HUMAN	H3BP20 (+1)	62 kDa	3	7	9.4662	12.39
Translationally-controlled tumor protein	Boreoeutheria	TCTP_HUMAN	P13693	20 kDa	4	5	16.829	21.92
Glyceraldehyde-3-phosphate dehydrogenase	Catarrhini	G3P_HUMAN	P04406	36 kDa	13	20	70.471	91.494
Aldose reductase	Homo sapiens	ALDR_HUMAN	P15121	36 kDa	4	6	7.3626	9.5306
Alpha-enolase	Hominidae	ENOA_HUMAN	P06733	47 kDa	28	34	205.1	264.95
Glutathione S-transferase omega-1	Homo sapiens	GSTO1_HUMAN	P78417	28 kDa	5	6	12.622	16.202
ATP-citrate synthase	Homo sapiens	ACLY_HUMAN	P53396	121 kDa	11	14	17.881	22.873
14-3-3 protein eta	Simiiformes	1433F_HUMAN	Q04917	28 kDa	4	2	10.518	13.343
Cofilin-1	Boreoeutheria	COF1_HUMAN	P23528	19 kDa	7	8	21.036	26.686
F-actin-capping protein subunit alpha-1	Homininae	CAZA1_HUMAN	P52907	33 kDa	5	5	10.518	13.343
Ubiquitin-fold modifier 1	Boreoeutheria	UFM1_HUMAN	P61960	9 kDa	2	2	5.259	6.6714
Nucleobindin-1	Homo sapiens	NUCB1_HUMAN	Q02818	54 kDa	19	23	42.072	53.371
Lupus La protein	Homininae	LA_HUMAN	P05455	47 kDa	5	7	13.673	17.155
Growth factor receptor-bound protein 2	Boreoeutheria	GRB2_HUMAN	P62993	25 kDa	5	5	8.4144	10.484
Thioredoxin	Hominoidea	THIO_HUMAN	P10599	12 kDa	7	6	16.829	20.967
Thioredoxin reductase 1, cytoplasmic	Homo sapiens	TRXR1_HUMAN	Q16881	71 kDa	8	13	16.829	20.967
Vesicle-associated membrane protein-associated protein A	Simiiformes	VAPA_HUMAN	Q9P0L0	28 kDa	4	4	11.57	14.296
General transcription factor II, i	Homo sapiens	Q499G6_HUMAN	Q499G6	110 kDa	3	4	6.3108	7.6245
Microtubule-associated protein RP/EB family member 1	Homininae	MARE1_HUMAN	Q15691	30 kDa	4	4	6.3108	7.6245
Neutral alpha-glucosidase AB	Homo sapiens	GANAB_HUMAN	Q14697	107 kDa	4	4	6.3108	7.6245
26S proteasome non-ATPase regulatory subunit 11	Boreoeutheria	PSD11_HUMAN	O00231	47 kDa	2	2	3.1554	3.8122
Glia maturation factor beta	Boreoeutheria	GMFB_HUMAN	P60983	17 kDa	2	2	3.1554	3.8122
Glutaredoxin-3	Homo sapiens	GLRX3_HUMAN	O76003	37 kDa	2	2	3.1554	3.8122
Hydroxyacylglutathione hydrolase, mitochondrial	Homo sapiens	GLO2_HUMAN	Q16775	34 kDa	2	3	3.1554	3.8122
Nucleolysin TIA-1 isoform p40	Homininae	TIA1_HUMAN	P31483	43 kDa	1	2	3.1554	3.8122
PITH domain-containing protein 1	Euarchontoglires	PITH1_HUMAN	Q9GZP4	24 kDa	3	2	3.1554	3.8122
Serine/threonine-protein phosphatase 5	Homo sapiens	PPP5_HUMAN	P53041	57 kDa	2	2	3.1554	3.8122
Vacuolar protein sorting-associated protein 29	Euarchontoglires	VPS29_HUMAN	Q9UBQ0	21 kDa	2	2	3.1554	3.8122
Keratin, type I cytoskeletal 9	Homo sapiens	K1C9_HUMAN	P35527	62 kDa	23	24	104.13	121.99
Actin-related protein 2/3 complex subunit 4	Boreoeutheria	ARPC4_HUMAN	P59998	20 kDa	4	4	7.3626	8.5776
Carbohydrate sulfotransferase 14	Homo sapiens	CHSTE_HUMAN	Q8NCH0	43 kDa	5	4	7.3626	8.5776
Hsc70-interacting protein	Homininae	F10A1_HUMAN	P50502	41 kDa	3	5	7.3626	8.5776
Proliferating cell nuclear antigen	Primates	PCNA_HUMAN	P12004	29 kDa	7	8	18.932	21.92
Alpha-N-acetylglucosaminidase	Homo sapiens	ANAG_HUMAN	P54802	82 kDa	9	14	15.777	18.108
Fatty acid synthase	Homo sapiens	FAS_HUMAN	P49327	273 kDa	45	48	98.869	112.46
Protein disulfide-isomerase A3	Hominidae	PDIA3_HUMAN	P30101	57 kDa	13	14	21.036	23.827
Cullin-associated NEDD8-dissociated protein 1	Boreoeutheria	CAND1_HUMAN	Q86VP6	136 kDa	13	18	25.243	28.592
Elongation factor 1-alpha 1	cellular organisms	EF1A1_HUMAN	P68104 (+1)	50 kDa	8	9	37.865	42.888
FACT complex subunit SPT16	Catarrhini	SP16H_HUMAN	Q9Y5B9	120 kDa	3	3	4.2072	4.7653
Hsp90 co-chaperone Cdc37	Catarrhini	CDC37_HUMAN	Q16543 (+1)	44 kDa	2	3	4.2072	4.7653
Lysine--tRNA ligase	Homo sapiens	SYK_HUMAN	Q15046	68 kDa	2	4	4.2072	4.7653
Nucleosome assembly protein 1-like 4	Homo sapiens	NP1L4_HUMAN	Q99733	43 kDa	2	4	4.2072	4.7653
Ras-related protein Rab-1B	Eutheria	RAB1B_HUMAN	Q9H0U4	22 kDa	2	3	4.2072	4.7653
S-phase kinase-associated protein 1	Tetrapoda	SKP1_HUMAN	P63208	19 kDa	1	3	4.2072	4.7653
T-complex protein 1 subunit alpha	Simiiformes	TCPA_HUMAN	P17987	60 kDa	4	4	4.2072	4.7653
Heterogeneous nuclear ribonucleoprotein Q	Boreoeutheria	HNRPQ_HUMAN	O60506	70 kDa	9	11	17.881	20.014
Myosin-9	Homo sapiens	MYH9_HUMAN	P35579	227 kDa	37	41	77.833	86.729
Heat shock protein HSP 90-beta	Homo sapiens	HS90B_HUMAN	P08238	83 kDa	34	31	183.01	203
Coatomer subunit gamma-1	Catarrhini	COPG1_HUMAN	Q9Y678	98 kDa	5	5	9.4662	10.484
Guanine nucleotide-binding protein subunit beta-2-like 1	Tetrapoda	GBLP_HUMAN	P63244	35 kDa	3	5	9.4662	10.484
Protein-L-isoaspartate(D-aspartate) O-methyltransferase	Homo sapiens	PIMT_HUMAN	P22061	25 kDa	3	6	9.4662	10.484
14-3-3 protein zeta/delta	Amniota	1433Z_HUMAN	P63104	28 kDa	18	19	56.797	62.902
Proteasome activator complex subunit 2	Homo sapiens	PSME2_HUMAN	Q9UL46	27 kDa	3	7	10.518	11.437
Prefoldin subunit 5	Euarchontoglires	PFD5_HUMAN	Q99471	17 kDa	3	4	5.259	5.7184
Proliferation-associated protein 2G4	Simiiformes	PA2G4_HUMAN	Q9UQ80	44 kDa	3	4	5.259	5.7184
Thioredoxin-like protein 1	Simiiformes	TXNL1_HUMAN	O43396	32 kDa	4	4	5.259	5.7184
Heat shock protein HSP 90-alpha	Tetrapoda	HS90A_HUMAN	P07900	85 kDa	43	48	171.44	185.85
Glutathione S-transferase P	Homo sapiens	GSTP1_HUMAN	P09211	23 kDa	6	8	33.658	36.216
Endoplasmin	Homo sapiens	ENPL_HUMAN	P14625 (+1)	92 kDa	11	14	28.399	30.498
Ubiquitin carboxyl-terminal hydrolase isozyme L1	Hominidae	UCHL1_HUMAN	P09936	25 kDa	10	14	46.279	49.559
Non-POU domain-containing octamer-binding protein	Simiiformes	NONO_HUMAN	Q15233	54 kDa	6	6	11.57	12.39
Adenylate kinase 2, mitochondrial	Catarrhini	KAD2_HUMAN	P54819	26 kDa	6	8	18.932	20.014
N-alpha-acetyltransferase 25, NatB auxiliary subunit	Homo sapiens	NAA25_HUMAN	Q14CX7	112 kDa	5	5	6.3108	6.6714
Twinfilin-1	Homo sapiens	TWF1_HUMAN	Q12792	40 kDa	2	3	6.3108	6.6714
DNA-(apurinic or apyrimidinic site) lyase	Homo sapiens	APEX1_HUMAN	P27695	36 kDa	7	8	12.622	13.343
Elongation factor 2	Hominidae	EF2_HUMAN	P13639	95 kDa	30	29	94.662	99.118
Dystroglycan	Homo sapiens	DAG1_HUMAN	Q14118	97 kDa	7	7	27.347	28.592
Peptidyl-prolyl cis-trans isomerase A	Catarrhini	PPIA_HUMAN	P62937	18 kDa	11	13	174.6	182.03
Twinfilin-2	Hominoidea	TWF2_HUMAN	Q6IBS0	40 kDa	7	7	14.725	15.249
Alpha-1,6-mannosylglycoprotein 6-beta-N-acetylglucosaminyltransferase A	Catarrhini	MGT5A_HUMAN	Q09328	85 kDa	4	3	7.3626	7.6245
CLE	Homo sapiens	Q5RLJ0_HUMAN	Q5RLJ0 (+1)	28 kDa	4	4	7.3626	7.6245
Proteasome subunit alpha type-6	Eutheria	PSA6_HUMAN	P60900	27 kDa	7	8	22.088	22.873
Protein FAM3C	Homininae	FAM3C_HUMAN	Q92520	25 kDa	6	8	22.088	22.873
Microtubule-associated protein 1B	Homininae	MAP1B_HUMAN	P46821	271 kDa	16	18	39.968	40.982
26S proteasome non-ATPase regulatory subunit 2	Homininae	PSMD2_HUMAN	Q13200	100 kDa	4	6	8.4144	8.5776
Glycogen phosphorylase, brain form	Homininae	PYGB_HUMAN	P11216	97 kDa	5	7	16.829	17.155
Glucose-6-phosphate isomerase	Homo sapiens	G6PI_HUMAN	P06744	63 kDa	12	14	27.347	27.639
Protein disulfide-isomerase	Homo sapiens	PDIA1_HUMAN	P07237	57 kDa	14	15	27.347	27.639
Aminopeptidase B	Homo sapiens	AMPB_HUMAN	Q9H4A4	73 kDa	5	7	9.4662	9.5306
Diablo homolog, mitochondrial	Homo sapiens	DBLOH_HUMAN	Q9NR28	27 kDa	4	3	9.4662	9.5306
Peptidyl-prolyl cis-trans isomerase FKBP1A	Euarchontoglires	FKB1A_HUMAN	P62942	12 kDa	3	4	9.4662	9.5306
Protein sidekick-1	Homo sapiens	SDK1_HUMAN	Q7Z5N4	242 kDa	7	6	9.4662	9.5306
Ras GTPase-activating protein-binding protein 1	Homo sapiens	G3BP1_HUMAN	Q13283 (+1)	52 kDa	7	9	19.984	20.014
Peroxiredoxin-1	Homininae	PRDX1_HUMAN	Q06830	22 kDa	16	15	61.004	60.996
p180/ribosome receptor	Homo sapiens	A7BI36_HUMAN	A7BI36	166 kDa	15	14	29.45	28.592
Proteasome subunit beta type-4	Homininae	PSB4_HUMAN	P28070	29 kDa	6	7	15.777	15.249
Gamma-glutamyl hydrolase	Homo sapiens	GGH_HUMAN	Q92820	36 kDa	5	5	17.881	17.155
Importin subunit beta-1	Catarrhini	IMB1_HUMAN	Q14974	97 kDa	8	6	17.881	17.155
Exportin-2	Boreoeutheria	XPO2_HUMAN	P55060	110 kDa	13	14	22.088	20.967
Vimentin	Homininae	VIME_HUMAN	P08670	54 kDa	59	59	619.51	587.09
40S ribosomal protein S28	Amniota	RS28_HUMAN	P62857	8 kDa	6	5	25.243	23.827
Acidic leucine-rich nuclear phosphoprotein 32 family member A	Simiiformes	AN32A_HUMAN	P39687	29 kDa	1	3	27.347	25.733
High mobility group protein B1	Eutheria	HMGB1_HUMAN	P09429	25 kDa	8	13	34.709	32.404
Ubiquitin-like modifier-activating enzyme 1	Homo sapiens	UBA1_HUMAN	P22314	118 kDa	23	18	47.331	43.841
Cytochrome c	Hominoidea	CYC_HUMAN	P99999	12 kDa	7	11	48.383	44.794
Agrin	Homo sapiens	AGRIN_HUMAN	O00468	217 kDa	42	43	105.18	96.259
Adenylyl cyclase-associated protein 1	Homo sapiens	CAP1_HUMAN	Q01518	52 kDa	7	7	13.673	12.39
AP-2 complex subunit alpha-2	Homo sapiens	AP2A2_HUMAN	O94973	104 kDa	4	6	13.673	12.39
Threonine--tRNA ligase, cytoplasmic	Homo sapiens	SYTC_HUMAN	P26639	83 kDa	10	6	13.673	12.39
Fructose-bisphosphate aldolase C	Homininae	ALDOC_HUMAN	P09972	39 kDa	2	3	14.725	13.343
Peroxiredoxin-5, mitochondrial	Homo sapiens	PRDX5_HUMAN	P30044	22 kDa	5	6	14.725	13.343
High mobility group protein B2	Boreoeutheria	HMGB2_HUMAN	P26583 (+1)	24 kDa	6	8	18.932	17.155
NSFL1 cofactor p47	Catarrhini	NSF1C_HUMAN	Q9UNZ2	41 kDa	7	10	18.932	17.155
Myosin light polypeptide 6	Boreoeutheria	MYL6_HUMAN	P60660	17 kDa	6	4	11.57	10.484
Serine/threonine-protein phosphatase 2A 65 kDa regulatory subunit A alpha isoform	Simiiformes	2AAA_HUMAN	P30153	65 kDa	7	6	11.57	10.484
Heterogeneous nuclear ribonucleoprotein K	Boreoeutheria	HNRPK_HUMAN	P61978	51 kDa	15	10	46.279	41.935
14-3-3 protein beta/alpha	Amniota	1433B_HUMAN	P31946	28 kDa	10	9	43.124	39.076
BTB/POZ domain-containing protein KCTD12	Homo sapiens	KCD12_HUMAN	Q96CX2	36 kDa	2	2	3.1554	2.8592
COP9 signalosome complex subunit 3	Eutheria	CSN3_HUMAN	Q9UNS2	48 kDa	3	3	3.1554	2.8592
COP9 signalosome complex subunit 4	Boreoeutheria	CSN4_HUMAN	Q9BT78	46 kDa	2	2	3.1554	2.8592
Delta-like protein	Homo sapiens	Q4KMR2_HUMAN	Q4KMR2	134 kDa	3	2	3.1554	2.8592
Dynein light chain roadblock-type 1	Hominidae	DLRB1_HUMAN	Q9NP97	11 kDa	2	1	3.1554	2.8592
GTP:AMP phosphotransferase AK3, mitochondrial	Homininae	KAD3_HUMAN	Q9UIJ7	26 kDa	2	2	3.1554	2.8592
Multifunctional protein ADE2	Homo sapiens	PUR6_HUMAN	P22234	47 kDa	6	4	9.4662	8.5776
Phospholipase D3	Homo sapiens	PLD3_HUMAN	Q8IV08	55 kDa	2	2	3.1554	2.8592
Platelet-activating factor acetylhydrolase IB subunit alpha	Homo sapiens	LIS1_HUMAN	P43034	47 kDa	3	4	6.3108	5.7184
Probable tRNA N6-adenosine threonylcarbamoyltransferase	Homininae	OSGEP_HUMAN	Q9NPF4	36 kDa	2	2	3.1554	2.8592
Small nuclear ribonucleoprotein F	Tetrapoda	RUXF_HUMAN	P62306	10 kDa	1	2	3.1554	2.8592
Synaptobrevin homolog YKT6	Catarrhini	YKT6_HUMAN	O15498	22 kDa	2	2	3.1554	2.8592
Trafficking protein particle complex subunit 3	Catarrhini	TPPC3_HUMAN	O43617	20 kDa	2	2	3.1554	2.8592
Eukaryotic translation initiation factor 6	Catarrhini	IF6_HUMAN	P56537	27 kDa	5	4	8.4144	7.6245
Deoxyuridine 5'-triphosphate nucleotidohydrolase, mitochondrial	Homo sapiens	DUT_HUMAN	P33316	27 kDa	3	2	5.259	4.7653
EIF4G1 protein	Homo sapiens	B2RU10_HUMAN	B2RU10	176 kDa	3	3	5.259	4.7653
Nuclease-sensitive element-binding protein 1	Boreoeutheria	YBOX1_HUMAN	P67809	36 kDa	2	2	5.259	4.7653
Ras GTPase-activating protein-binding protein 2	Euarchontoglires	G3BP2_HUMAN	Q9UN86	54 kDa	2	2	5.259	4.7653
Small nuclear ribonucleoprotein E	Amniota	RUXE_HUMAN	P62304	11 kDa	3	3	10.518	9.5306
Nuclear migration protein nudC	Homo sapiens	NUDC_HUMAN	Q9Y266	38 kDa	4	3	7.3626	6.6714
Protein phosphatase 1 regulatory subunit 12	Homo sapiens	B2RAH5_HUMAN	B2RAH5 (+1)	115 kDa	4	4	7.3626	6.6714
Heterogeneous nuclear ribonucleoprotein H	Boreoeutheria	HNRH1_HUMAN	P31943	49 kDa	2	2	12.622	11.437
26S proteasome non-ATPase regulatory subunit 8	Homininae	PSMD8_HUMAN	P48556 (+1)	40 kDa	1	2	2.1036	1.9061
Calmodulin	Deuterostomia	CALM_HUMAN	P62158	17 kDa	2	2	2.1036	1.9061
Caprin-1	Catarrhini	CAPR1_HUMAN	Q14444	78 kDa	3	2	4.2072	3.8122
Coatomer subunit zeta-1	Boreoeutheria	COPZ1_HUMAN	P61923	20 kDa	2	1	2.1036	1.9061
COP9 signalosome complex subunit 5	Boreoeutheria	CSN5_HUMAN	Q92905	38 kDa	3	2	4.2072	3.8122
Dual specificity mitogen-activated protein kinase kinase 1	Boreoeutheria	MP2K1_HUMAN	Q02750	43 kDa	2	2	2.1036	1.9061
Glutamine--tRNA ligase	Euarchontoglires	SYQ_HUMAN	P47897	88 kDa	3	2	4.2072	3.8122
Low-density lipoprotein receptor-related protein 2	Homo sapiens	LRP2_HUMAN	P98164	522 kDa	4	4	4.2072	3.8122
Low-density lipoprotein receptor-related protein 3	Homo sapiens	LRP3_HUMAN	O75074	83 kDa	1	2	2.1036	1.9061
Prefoldin subunit 6	Boreoeutheria	PFD6_HUMAN	O15212	15 kDa	2	2	4.2072	3.8122
Rho-associated protein kinase 2	Homo sapiens	ROCK2_HUMAN	O75116	161 kDa	2	2	2.1036	1.9061
SH3 domain-containing kinase-binding protein 1	Homo sapiens	SH3K1_HUMAN	Q96B97	73 kDa	2	1	2.1036	1.9061
SPARC	Hominoidea	SPRC_HUMAN	P09486	35 kDa	17	16	97.817	86.729
Heat shock cognate 71 kDa protein	Tetrapoda	HSP7C_HUMAN	P11142	71 kDa	23	28	124.11	108.65
60S acidic ribosomal protein P0	Hominidae	RLA0_HUMAN	P05388	34 kDa	10	7	22.088	19.061
Acidic leucine-rich nuclear phosphoprotein 32 family member B	Homo sapiens	AN32B_HUMAN	Q92688	29 kDa	10	10	38.917	33.357
Amyloid beta A4 protein	Homo sapiens	A4_HUMAN	P05067	87 kDa	21	20	71.522	60.996
Transaldolase	Homo sapiens	TALDO_HUMAN	P37837	38 kDa	7	6	17.881	15.249
Laminin subunit beta-1	Homo sapiens	LAMB1_HUMAN	P07942	198 kDa	36	46	106.23	90.541
Actin, alpha cardiac muscle 1	Euteleostomi	ACTC_HUMAN	P68032	42 kDa	2	2	164.08	139.15
Elongation factor 1-gamma	Homo sapiens	EF1G_HUMAN	P26641	50 kDa	7	7	31.554	26.686
Importin-9	Simiiformes	IPO9_HUMAN	Q96P70	116 kDa	7	7	15.777	13.343
Triosephosphate isomerase	Homininae	TPIS_HUMAN	P60174	31 kDa	17	17	113.59	95.306
6-phosphogluconolactonase	Homo sapiens	6PGL_HUMAN	O95336	28 kDa	8	8	24.191	20.014
SH3 domain-binding glutamic acid-rich-like protein	Simiiformes	SH3L1_HUMAN	O75368	13 kDa	5	4	11.57	9.5306
Phosphatidylethanolamine-binding protein 1	Homininae	PEBP1_HUMAN	P30086	21 kDa	5	9	23.14	19.061
Malate dehydrogenase, cytoplasmic	Homo sapiens	MDHC_HUMAN	P40925	36 kDa	8	9	22.088	18.108
78 kDa glucose-regulated protein	Catarrhini	GRP78_HUMAN	P11021	72 kDa	19	22	74.678	60.996
3-hydroxyisobutyrate dehydrogenase, mitochondrial	Hominoidea	3HIDH_HUMAN	P31937	35 kDa	4	4	10.518	8.5776
Nascent polypeptide-associated complex subunit alpha, muscle-specific form	Homo sapiens	NACAM_HUMAN	E9PAV3	205 kDa	4	6	10.518	8.5776
Bone morphogenetic protein 1	Homo sapiens	BMP1_HUMAN	P13497	111 kDa	6	4	9.4662	7.6245
Eukaryotic translation initiation factor 3 subunit L	Catarrhini	EIF3L_HUMAN	Q9Y262	67 kDa	6	5	9.4662	7.6245
Glucosamine-6-phosphate isomerase 1	Hominidae	GNPI1_HUMAN	P46926	33 kDa	4	3	9.4662	7.6245
Lamina-associated polypeptide 2, isoforms beta/gamma	Homininae	LAP2B_HUMAN	P42167	51 kDa	4	4	9.4662	7.6245
Protein disulfide-isomerase A6	Homo sapiens	PDIA6_HUMAN	Q15084	48 kDa	4	5	9.4662	7.6245
T-complex protein 1 subunit delta	Simiiformes	TCPD_HUMAN	P50991	58 kDa	5	4	9.4662	7.6245
Serotransferrin	Homo sapiens	TRFE_HUMAN	P02787 (+1)	77 kDa	19	17	35.761	28.592
Bifunctional purine biosynthesis protein PURH	Homininae	PUR9_HUMAN	P31939	65 kDa	3	4	8.4144	6.6714
Testican-1	Homo sapiens	TICN1_HUMAN	Q08629	49 kDa	3	3	8.4144	6.6714
Ubiquitin fusion degradation protein 1 homolog	Boreoeutheria	UFD1_HUMAN	Q92890	35 kDa	4	3	8.4144	6.6714
Purine nucleoside phosphorylase	Homo sapiens	PNPH_HUMAN	P00491	32 kDa	6	4	15.777	12.39
Coatomer subunit beta'	Homo sapiens	COPB2_HUMAN	P35606	102 kDa	5	3	7.3626	5.7184
Leucine-rich repeat-containing protein 47	Homo sapiens	LRC47_HUMAN	Q8N1G4	63 kDa	4	3	7.3626	5.7184
LIM and SH3 domain protein 1	Homininae	LASP1_HUMAN	Q14847	30 kDa	3	3	7.3626	5.7184
Nucleoside diphosphate kinase A	Hominoidea	NDKA_HUMAN	P15531	17 kDa	4	2	42.072	32.404
Coactosin-like protein	Hominidae	COTL1_HUMAN	Q14019	16 kDa	7	8	13.673	10.484
Complement C1r subcomponent	Homo sapiens	C1R_HUMAN	P00736	80 kDa	7	8	13.673	10.484
Chromobox protein homolog 3	Eutheria	CBX3_HUMAN	Q13185	21 kDa	3	3	27.347	20.967
Glyoxalase domain-containing protein 4	Homo sapiens	GLOD4_HUMAN	Q9HC38	35 kDa	9	8	18.932	14.296
Actin-related protein 2/3 complex subunit 3	Boreoeutheria	ARPC3_HUMAN	O15145	21 kDa	3	3	6.3108	4.7653
Endoplasmic reticulum aminopeptidase 2	Homo sapiens	ERAP2_HUMAN	Q6P179	110 kDa	3	4	6.3108	4.7653
High mobility group protein B3	Hominoidea	HMGB3_HUMAN	O15347	23 kDa	3	2	6.3108	4.7653
Mitogen-activated protein kinase 1	Boreoeutheria	MK01_HUMAN	P28482	41 kDa	4	4	6.3108	4.7653
Ubiquitin-conjugating enzyme E2 L3	Amniota	UB2L3_HUMAN	P68036	18 kDa	3	2	6.3108	4.7653
Cystatin-B	Hominidae	CYTB_HUMAN	P04080	11 kDa	4	3	12.622	9.5306
Puromycin-sensitive aminopeptidase	Homininae	PSA_HUMAN	P55786	103 kDa	12	11	24.191	18.108
60S ribosomal protein L12	Boreoeutheria	RL12_HUMAN	P30050	18 kDa	6	3	17.881	13.343
Vinculin	Homininae	VINC_HUMAN	P18206	124 kDa	44	39	98.869	73.386
Nucleolin	Homo sapiens	NUCL_HUMAN	P19338	77 kDa	19	20	57.849	42.888
Coatomer subunit beta	Homo sapiens	COPB_HUMAN	P53618	107 kDa	4	5	11.57	8.5776
Poly(rC)-binding protein 2	Theria	PCBP2_HUMAN	Q15366	39 kDa	3	1	11.57	8.5776
Serine/threonine-protein phosphatase 2A activator	Homo sapiens	PTPA_HUMAN	Q15257	41 kDa	4	6	11.57	8.5776
Plasminogen activator inhibitor 1 RNA-binding protein	Catarrhini	PAIRB_HUMAN	Q8NC51	45 kDa	6	5	16.829	12.39
Ubiquitin-conjugating enzyme E2 N	Amniota	UBE2N_HUMAN	P61088	17 kDa	4	7	16.829	12.39
40S ribosomal protein S3	Boreoeutheria	RS3_HUMAN	P23396	27 kDa	5	6	10.518	7.6245
Heterogeneous nuclear ribonucleoprotein A3, isoform CRA_a	Homo sapiens	B4DDB6_HUMAN	B4DDB6 (+1)	37 kDa	5	3	10.518	7.6245
26S proteasome non-ATPase regulatory subunit 14	Eutheria	PSDE_HUMAN	O00487	35 kDa	3	2	5.259	3.8122
Asparagine--tRNA ligase, cytoplasmic	Homo sapiens	SYNC_HUMAN	O43776	63 kDa	3	2	5.259	3.8122
Cation-independent mannose-6-phosphate receptor	Homo sapiens	MPRI_HUMAN	P11717	274 kDa	3	3	5.259	3.8122
Serum albumin	Bos taurus	ALBU_BOVIN	P02769	69 kDa	94	91	2358.1	1695.5
Glutathione synthetase	Homo sapiens	GSHB_HUMAN	P48637	52 kDa	9	10	19.984	14.296
Alpha-actinin-1	Hominoidea	ACTN1_HUMAN	P12814	103 kDa	23	20	89.403	63.855
Alpha-actinin-4	Catarrhini	ACTN4_HUMAN	O43707	105 kDa	44	42	133.58	95.306
Farnesyl pyrophosphate synthase	Homininae	FPPS_HUMAN	P14324	48 kDa	4	5	14.725	10.484
Lamin-B2	Homo sapiens	LMNB2_HUMAN	Q03252	68 kDa	13	8	38.917	27.639
Poly(rC)-binding protein 1	Boreoeutheria	PCBP1_HUMAN	Q15365	37 kDa	10	8	28.399	20.014
Caldesmon 1, isoform CRA_b	Homo sapiens	Q9NYG1_HUMAN	Q9NYG1	56 kDa	10	7	13.673	9.5306
Tropomyosin alpha-4 chain	Boreoeutheria	TPM4_HUMAN	P67936	29 kDa	26	19	85.196	58.137
Alcohol dehydrogenase 5 (Class III), chi polypeptide	Homo sapiens	Q5U043_HUMAN	Q5U043	40 kDa	3	1	4.2072	2.8592
Elongation factor 1-beta	Homininae	EF1B_HUMAN	P24534	25 kDa	0	2	4.2072	2.8592
Eukaryotic translation initiation factor 3 subunit A	Homo sapiens	EIF3A_HUMAN	Q14152	167 kDa	5	4	8.4144	5.7184
Inorganic pyrophosphatase	Homo sapiens	IPYR_HUMAN	Q15181	33 kDa	3	3	8.4144	5.7184
m7GpppX diphosphatase	Homo sapiens	DCPS_HUMAN	Q96C86	39 kDa	3	2	4.2072	2.8592
Probable ubiquitin carboxyl-terminal hydrolase FAF-X	Homo sapiens	USP9X_HUMAN	Q93008	292 kDa	3	2	4.2072	2.8592
Proteasome (Prosome, macropain) 26S subunit, non-ATPase, 13, isoform CRA_d	Homo sapiens	B4DJ66_HUMAN	B4DJ66 (+1)	35 kDa	3	2	4.2072	2.8592
Ran-binding protein 3	Homo sapiens	RANB3_HUMAN	Q9H6Z4	60 kDa	2	2	4.2072	2.8592
Regulation of nuclear pre-mRNA domain-containing protein 1B	Boreoeutheria	RPR1B_HUMAN	Q9NQG5	37 kDa	4	3	8.4144	5.7184
Retinal rod rhodopsin-sensitive cGMP 3',5'-cyclic phosphodiesterase subunit delta	Hominidae	PDE6D_HUMAN	O43924	17 kDa	1	2	4.2072	2.8592
RNA-binding protein 3	Catarrhini	RBM3_HUMAN	P98179	17 kDa	2	2	4.2072	2.8592
Ubiquitin-conjugating enzyme E2 H	Amniota	UBE2H_HUMAN	P62256	21 kDa	2	2	4.2072	2.8592
Transketolase	Homo sapiens	TKT_HUMAN	P29401	68 kDa	24	22	90.455	60.996
Heat shock 70 kDa protein 4	Homo sapiens	HSP74_HUMAN	P34932	94 kDa	20	13	41.02	27.639
Ubiquitin-60S ribosomal protein L40	Tetrapoda	RL40_HUMAN	P62987	15 kDa	17	8	195.63	130.57
Splicing factor, proline- and glutamine-rich	Catarrhini	SFPQ_HUMAN	P23246	76 kDa	11	9	31.554	20.967
Coatomer protein complex, subunit epsilon, isoform CRA_g	Homo sapiens	M0QXB4_HUMAN	M0QXB4	37 kDa	6	6	11.57	7.6245
Serine-threonine kinase receptor-associated protein	Homininae	STRAP_HUMAN	Q9Y3F4	38 kDa	5	5	11.57	7.6245
Heterogeneous nuclear ribonucleoprotein D-like	Homininae	HNRDL_HUMAN	O14979	46 kDa	2	2	18.932	12.39
Proteasome subunit alpha type-5	Eutheria	PSA5_HUMAN	P28066	26 kDa	5	5	14.725	9.5306
Cysteine--tRNA ligase, cytoplasmic	Homo sapiens	SYCC_HUMAN	P49589	85 kDa	4	4	7.3626	4.7653
Serine/threonine-protein phosphatase PP1-alpha catalytic subunit	Boreoeutheria	PP1A_HUMAN	P62136	38 kDa	4	4	7.3626	4.7653
SUMO-conjugating enzyme UBC9	Euteleostomi	UBC9_HUMAN	P63279	18 kDa	3	3	7.3626	4.7653
Early endosome antigen 1	Homo sapiens	EEA1_HUMAN	Q15075	162 kDa	11	9	22.088	14.296
Pentraxin-related protein PTX3	Homo sapiens	PTX3_HUMAN	P26022	42 kDa	7	7	22.088	14.296
Proteasome subunit alpha type-2	Boreoeutheria	PSA2_HUMAN	P25787	26 kDa	7	6	22.088	14.296
Proteasome subunit alpha type-3	Simiiformes	PSA3_HUMAN	P25788	28 kDa	6	5	22.088	14.296
Dihydropyrimidinase-related protein 2	Catarrhini	DPYL2_HUMAN	Q16555	62 kDa	20	14	72.574	46.7
Rho GDP-dissociation inhibitor 1	Catarrhini	GDIR1_HUMAN	P52565	23 kDa	5	6	32.606	20.967
Heterogeneous nuclear ribonucleoprotein D0	Catarrhini	HNRPD_HUMAN	Q14103	38 kDa	13	11	42.072	26.686
Coatomer subunit alpha	Homo sapiens	COPA_HUMAN	P53621	138 kDa	6	3	10.518	6.6714
Quinone oxidoreductase	Homo sapiens	QOR_HUMAN	Q08257	35 kDa	6	5	10.518	6.6714
Thioredoxin domain-containing protein 17	Hominoidea	TXD17_HUMAN	Q9BRA2	14 kDa	2	3	10.518	6.6714
AP-2 complex subunit beta	Euarchontoglires	AP2B1_HUMAN	P63010	105 kDa	3	3	13.673	8.5776
Actin, cytoplasmic 2	Bilateria	ACTG_HUMAN	P63261	42 kDa	27	24	280.83	175.36
14-3-3 protein gamma	Amniota	1433G_HUMAN	P61981	28 kDa	7	5	47.331	29.545
14-3-3 protein epsilon	Amniota	1433E_HUMAN	P62258	29 kDa	18	16	111.49	69.574
Spliceosome RNA helicase DDX39B	Amniota	DX39B_HUMAN	Q13838	49 kDa	9	4	16.829	10.484
Profilin-1	Catarrhini	PROF1_HUMAN	P07737	15 kDa	10	10	100.97	61.949
DnaJ homolog subfamily C member 8	Simiiformes	DNJC8_HUMAN	O75937	30 kDa	4	4	9.4662	5.7184
26S proteasome non-ATPase regulatory subunit 3	Homo sapiens	PSMD3_HUMAN	O43242 (+1)	61 kDa	2	1	3.1554	1.9061
A disintegrin and metalloproteinase with thrombospondin motifs 4	Homo sapiens	ATS4_HUMAN	O75173	90 kDa	2	2	3.1554	1.9061
Alcohol dehydrogenase [NADP(+)]	Homo sapiens	AK1A1_HUMAN	P14550	37 kDa	3	2	6.3108	3.8122
Apoptosis inhibitor 5	Simiiformes	API5_HUMAN	Q9BZZ5	59 kDa	2	1	3.1554	1.9061
ATP-dependent 6-phosphofructokinase, platelet type	Homo sapiens	PFKAP_HUMAN	Q01813	86 kDa	1	2	3.1554	1.9061
Bifunctional glutamate/proline--tRNA ligase	Homo sapiens	SYEP_HUMAN	P07814	171 kDa	4	2	6.3108	3.8122
Deoxycytidine kinase	Homo sapiens	DCK_HUMAN	P27707	31 kDa	2	1	3.1554	1.9061
DnaJ homolog subfamily C member 9	Homo sapiens	DNJC9_HUMAN	Q8WXX5	30 kDa	3	3	6.3108	3.8122
Fructose-2,6-bisphosphatase TIGAR	Homo sapiens	TIGAR_HUMAN	Q9NQ88	30 kDa	2	1	3.1554	1.9061
Haloacid dehalogenase-like hydrolase domain-containing protein 2	Homo sapiens	HDHD2_HUMAN	Q9H0R4	29 kDa	3	1	3.1554	1.9061
Neurolysin, mitochondrial	Homo sapiens	NEUL_HUMAN	Q9BYT8	81 kDa	3	3	6.3108	3.8122
Phosphoribosylglycinamide formyltransferase, phosphoribosylglycinamide synthetase, phosphoribosylaminoimidazole synthetase	Homo sapiens	Q3B7A7_HUMAN	Q3B7A7	108 kDa	3	2	3.1554	1.9061
Platelet-activating factor acetylhydrolase IB subunit beta	Boreoeutheria	PA1B2_HUMAN	P68402	26 kDa	2	1	6.3108	3.8122
Prostaglandin F2 receptor negative regulator	Homo sapiens	FPRP_HUMAN	Q9P2B2	99 kDa	2	2	3.1554	1.9061
Protein FAM50A	Catarrhini	FA50A_HUMAN	Q14320	40 kDa	2	1	3.1554	1.9061
Protein farnesyltransferase/geranylgeranyltransferase type-1 subunit alpha	Hominoidea	FNTA_HUMAN	P49354	44 kDa	2	1	3.1554	1.9061
Small nuclear ribonucleoprotein Sm D2	Euteleostomi	SMD2_HUMAN	P62316	14 kDa	3	3	6.3108	3.8122
T-complex protein 1 subunit epsilon	Catarrhini	TCPE_HUMAN	P48643	60 kDa	3	1	6.3108	3.8122
Tropomyosin 1 (Alpha) isoform 4	Homininae	D9YZV5_HUMAN	D9YZV5	33 kDa	2	3	42.072	24.78
Moesin	Catarrhini	MOES_HUMAN	P26038	68 kDa	44	41	193.53	112.46
Protein transport protein Sec23A	Homo sapiens	SC23A_HUMAN	Q15436	86 kDa	6	4	11.57	6.6714
Superoxide dismutase [Cu-Zn]	Homininae	SODC_HUMAN	P00441	16 kDa	9	8	31.554	18.108
F-actin-capping protein subunit alpha-2	Catarrhini	CAZA2_HUMAN	P47755	33 kDa	3	2	8.4144	4.7653
Ubiquitin carboxyl-terminal hydrolase 5	Homininae	UBP5_HUMAN	P45974	96 kDa	4	3	8.4144	4.7653
Ubiquitin thioesterase OTUB1	Boreoeutheria	OTUB1_HUMAN	Q96FW1	31 kDa	5	4	8.4144	4.7653
Laminin subunit gamma-1	Homo sapiens	LAMC1_HUMAN	P11047	178 kDa	53	39	139.89	79.104
Phosphoglycerate mutase 1	Boreoeutheria	PGAM1_HUMAN	P18669 (+1)	29 kDa	18	13	64.16	36.216
Importin-5	Homo sapiens	IPO5_HUMAN	O00410	124 kDa	16	10	30.502	17.155
Protein NEDD8-MDP1	Homo sapiens	S4R3E9_HUMAN	S4R3E9	10 kDa	8	4	30.502	17.155
ROBO1 protein	Homo sapiens	Q2M1J3_HUMAN	Q2M1J3 (+1)	176 kDa	8	4	13.673	7.6245
UTP--glucose-1-phosphate uridylyltransferase	Homininae	UGPA_HUMAN	Q16851	57 kDa	8	5	13.673	7.6245
Heterogeneous nuclear ribonucleoproteins C1/C2	Simiiformes	HNRPC_HUMAN	P07910	34 kDa	10	8	32.606	18.108
Peroxiredoxin-2	Catarrhini	PRDX2_HUMAN	P32119	22 kDa	10	7	32.606	18.108
Tropomyosin alpha-3 chain	Amniota	TPM3_HUMAN	P06753	33 kDa	2	2	69.419	38.122
Alanine--tRNA ligase, cytoplasmic	Homo sapiens	SYAC_HUMAN	P49588	107 kDa	13	9	21.036	11.437
Calponin-3	Homo sapiens	CNN3_HUMAN	Q15417	36 kDa	4	2	5.259	2.8592
Chromobox protein homolog 1	Eutheria	CBX1_HUMAN	P83916	21 kDa	6	1	26.295	14.296
Cyclin-dependent kinase 4 inhibitor C	Catarrhini	CDN2C_HUMAN	P42773	18 kDa	3	2	5.259	2.8592
Golgi reassembly-stacking protein 2	Homo sapiens	GORS2_HUMAN	Q9H8Y8	47 kDa	2	2	5.259	2.8592
Heat shock protein 105 kDa	Homininae	HS105_HUMAN	Q92598	97 kDa	2	3	5.259	2.8592
Histone-lysine N-methyltransferase SETD1B	Homo sapiens	SET1B_HUMAN	Q9UPS6	213 kDa	1	2	5.259	2.8592
Procollagen-lysine,2-oxoglutarate 5-dioxygenase 2	Homo sapiens	PLOD2_HUMAN	O00469	85 kDa	2	2	5.259	2.8592
Putative GTP cyclohydrolase 1 type 2 NIF3L1	Homo sapiens	GTPC1_HUMAN	Q9GZT8	42 kDa	3	2	5.259	2.8592
SWI/SNF complex subunit SMARCC2	Homininae	SMRC2_HUMAN	Q8TAQ2	133 kDa	3	2	5.259	2.8592
Tissue factor pathway inhibitor	Homo sapiens	TFPI1_HUMAN	P10646	35 kDa	3	2	5.259	2.8592
U2 small nuclear RNA auxiliary factor 2 isoform b	Homo sapiens	B5BU25_HUMAN	B5BU25 (+1)	53 kDa	3	2	5.259	2.8592
U6 snRNA-associated Sm-like protein LSm6	Sarcopterygii	LSM6_HUMAN	P62312	9 kDa	3	2	5.259	2.8592
Annexin A1	Homininae	ANXA1_HUMAN	P04083	39 kDa	14	8	31.554	17.155
Polypyrimidine tract binding protein 1, isoform CRA_b	Homo sapiens	A6NLN1_HUMAN	A6NLN1 (+1)	57 kDa	13	8	36.813	20.014
Transitional endoplasmic reticulum ATPase	Euarchontoglires	TERA_HUMAN	P55072	89 kDa	26	20	62.056	33.357
Glucosidase 2 subunit beta	Homo sapiens	GLU2B_HUMAN	P14314	59 kDa	10	7	23.14	12.39
RuvB-like 1	Boreoeutheria	RUVB1_HUMAN	Q9Y265	50 kDa	9	6	17.881	9.5306
Serine/arginine-rich splicing factor 1	Eutheria	SRSF1_HUMAN	Q07955	28 kDa	4	6	17.881	9.5306
ELAV-like protein 1	Primates	ELAV1_HUMAN	Q15717	36 kDa	8	8	25.243	13.343
Lactoylglutathione lyase	Homo sapiens	LGUL_HUMAN	Q04760	21 kDa	7	5	32.606	17.155
Heterogeneous nuclear ribonucleoprotein A/B	Homo sapiens	ROAA_HUMAN	Q99729	36 kDa	6	4	19.984	10.484
Prolow-density lipoprotein receptor-related protein 1	Homo sapiens	LRP1_HUMAN	Q07954	505 kDa	28	18	54.694	28.592
Gamma-enolase	Hominidae	ENOG_HUMAN	P09104	47 kDa	9	2	42.072	21.92
Protein deglycase DJ-1	Catarrhini	PARK7_HUMAN	Q99497	20 kDa	7	6	22.088	11.437
Pre-mRNA-processing factor 19	Euarchontoglires	PRP19_HUMAN	Q9UMS4	55 kDa	6	3	7.3626	3.8122
Small nuclear ribonucleoprotein-associated protein	Homo sapiens	Q9UIS4_HUMAN	Q9UIS4	27 kDa	3	3	7.3626	3.8122
Transportin-1	Catarrhini	TNPO1_HUMAN	Q92973	102 kDa	5	3	7.3626	3.8122
Ubiquitin-conjugating enzyme E2 K	Amniota	UBE2K_HUMAN	P61086	22 kDa	5	3	7.3626	3.8122
Serum albumin	Homo sapiens	ALBU_HUMAN	P02768	69 kDa	2	2	221.93	114.37
Tenascin	Homo sapiens	TENA_HUMAN	P24821	241 kDa	13	12	31.554	16.202
Spectrin beta chain, non-erythrocytic 1	Homininae	SPTB2_HUMAN	Q01082	275 kDa	51	33	111.49	57.184
40S ribosomal protein SA	Hominoidea	RSSA_HUMAN	P08865	33 kDa	6	4	16.829	8.5776
Glycine--tRNA ligase	Homo sapiens	SYG_HUMAN	P41250	83 kDa	15	10	33.658	17.155
Spectrin alpha chain, non-erythrocytic 1	Homo sapiens	SPTN1_HUMAN	Q13813	285 kDa	63	40	143.04	72.433
Golgi membrane protein 1	Homo sapiens	GOLM1_HUMAN	Q8NBJ4	45 kDa	15	11	35.761	18.108
Heterogeneous nuclear ribonucleoprotein A1	Catarrhini	ROA1_HUMAN	P09651	39 kDa	15	14	66.263	33.357
U1 small nuclear ribonucleoprotein A	Homo sapiens	SNRPA_HUMAN	P09012	31 kDa	5	4	9.4662	4.7653
Far upstream element-binding protein 1	Catarrhini	FUBP1_HUMAN	Q96AE4	68 kDa	10	5	21.036	10.484
Hepatoma-derived growth factor	Homo sapiens	HDGF_HUMAN	P51858	27 kDa	9	6	21.036	10.484
Cleavage and polyadenylation specificity factor subunit 5	Boreoeutheria	CPSF5_HUMAN	O43809	26 kDa	5	5	23.14	11.437
UV excision repair protein RAD23 homolog B	Catarrhini	RD23B_HUMAN	P54727	43 kDa	8	6	23.14	11.437
Proteasome subunit beta type-7	Homo sapiens	PSB7_HUMAN	Q99436	30 kDa	4	2	11.57	5.7184
Protein mago nashi homolog 2	Homo sapiens	MGN2_HUMAN	Q96A72	17 kDa	4	4	11.57	5.7184
Receptor-type tyrosine-protein phosphatase S	Homo sapiens	PTPRS_HUMAN	Q13332	217 kDa	7	3	11.57	5.7184
Proteasome subunit beta type-3	Homininae	PSB3_HUMAN	P49720	23 kDa	5	6	25.243	12.39
Epididymis luminal protein 189	Homo sapiens	Q5HYB6_HUMAN	Q5HYB6	27 kDa	13	10	89.403	43.841
Biliverdin reductase A	Homo sapiens	BIEA_HUMAN	P53004	33 kDa	7	4	13.673	6.6714
L-lactate dehydrogenase B chain	Catarrhini	LDHB_HUMAN	P07195	37 kDa	14	11	68.367	33.357
Ezrin	Homininae	EZRI_HUMAN	P15311 (+1)	69 kDa	8	8	88.351	42.888
Insulin-like growth factor-binding protein 2	Hominoidea	IBP2_HUMAN	P18065	35 kDa	21	17	118.85	57.184
Thimet oligopeptidase	Homo sapiens	THOP1_HUMAN	P52888 (+1)	79 kDa	9	5	17.881	8.5776
Proteasome activator complex subunit 1	Hominidae	PSME1_HUMAN	Q06323	29 kDa	9	6	19.984	9.5306
Dipeptidyl peptidase 3	Homo sapiens	DPP3_HUMAN	Q9NY33	83 kDa	11	6	23.14	10.484
AP-2 complex subunit alpha-1	Homo sapiens	AP2A1_HUMAN	O95782	108 kDa	7	4	14.725	6.6714
Endoplasmic reticulum resident protein 29	Homo sapiens	ERP29_HUMAN	P30040	29 kDa	6	3	14.725	6.6714
Serine/arginine-rich splicing factor 7	Boreoeutheria	SRSF7_HUMAN	Q16629	27 kDa	3	2	6.3108	2.8592
Cysteine-rich motor neuron 1 protein	Hominidae	CRIM1_HUMAN	Q9NZV1	114 kDa	2	1	2.1036	0.95306
Dynactin subunit 1	Catarrhini	DCTN1_HUMAN	Q14203	142 kDa	2	1	2.1036	0.95306
Fibrous sheath-interacting protein 2	Homo sapiens	FSIP2_HUMAN	Q5CZC0	781 kDa	2	1	2.1036	0.95306
Gamma-glutamyltranspeptidase 1	Homo sapiens	GGT1_HUMAN	P19440	61 kDa	2	1	2.1036	0.95306
Heterogeneous nuclear ribonucleoprotein H3	Boreoeutheria	HNRH3_HUMAN	P31942	37 kDa	4	2	10.518	4.7653
Heterogeneous nuclear ribonucleoprotein U-like protein 2	Homo sapiens	HNRL2_HUMAN	Q1KMD3	85 kDa	2	1	2.1036	0.95306
Histidine--tRNA ligase, cytoplasmic	Homo sapiens	SYHC_HUMAN	P12081	57 kDa	6	4	10.518	4.7653
Laminin subunit alpha-3	Homo sapiens	LAMA3_HUMAN	Q16787	367 kDa	2	1	2.1036	0.95306
LIM domain and actin-binding protein 1	Homo sapiens	LIMA1_HUMAN	Q9UHB6	85 kDa	2	1	2.1036	0.95306
Parafibromin	Boreoeutheria	CDC73_HUMAN	Q6P1J9	61 kDa	2	1	2.1036	0.95306
PHD finger protein 10	Homo sapiens	PHF10_HUMAN	Q8WUB8	56 kDa	2	1	2.1036	0.95306
Protein transport protein Sec31A	Homo sapiens	SC31A_HUMAN	O94979	133 kDa	5	3	10.518	4.7653
Putative metallothionein MT1DP	Homo sapiens	MT1DP_HUMAN	A1L3X4	5 kDa	2	1	2.1036	0.95306
Rabankyrin-5	Homo sapiens	ANFY1_HUMAN	Q9P2R3	128 kDa	2	1	2.1036	0.95306
Reticulocalbin-1	Homininae	RCN1_HUMAN	Q15293	39 kDa	2	1	2.1036	0.95306
Ribonucleoside-diphosphate reductase subunit M2 B	Homininae	RIR2B_HUMAN	Q7LG56	41 kDa	2	1	2.1036	0.95306
RNA-binding motif protein, X chromosome	Boreoeutheria	RBMX_HUMAN	P38159	42 kDa	6	6	21.036	9.5306
Splicing factor 3A subunit 3	Simiiformes	SF3A3_HUMAN	Q12874	59 kDa	2	1	2.1036	0.95306
Thrombospondin type-1 domain-containing protein 7A	Homo sapiens	THS7A_HUMAN	Q9UPZ6	185 kDa	2	1	2.1036	0.95306
Far upstream element-binding protein 2	Catarrhini	FUBP2_HUMAN	Q92945	73 kDa	4	2	16.829	7.6245
116 kDa U5 small nuclear ribonucleoprotein component	Homininae	U5S1_HUMAN	Q15029 (+2)	109 kDa	4	1	8.4144	3.8122
Carbohydrate sulfotransferase 11	Catarrhini	CHSTB_HUMAN	Q9NPF2	42 kDa	4	1	4.2072	1.9061
dCTP pyrophosphatase 1	Homo sapiens	DCTP1_HUMAN	Q9H773	19 kDa	2	1	4.2072	1.9061
DNA-directed RNA polymerases I, II, and III subunit RPABC3	Amniota	RPAB3_HUMAN	P52434	17 kDa	2	1	4.2072	1.9061
E3 ubiquitin-protein ligase HUWE1	Homo sapiens	HUWE1_HUMAN	Q7Z6Z7	482 kDa	3	1	4.2072	1.9061
Extended synaptotagmin-1	Homo sapiens	ESYT1_HUMAN	Q9BSJ8	123 kDa	1	2	4.2072	1.9061
FACT complex subunit SSRP1	Homininae	SSRP1_HUMAN	Q08945	81 kDa	3	2	4.2072	1.9061
Fibrillin 3	Homo sapiens	A8KAY2_HUMAN	A8KAY2	300 kDa	3	1	4.2072	1.9061
General vesicular transport factor p115	Homo sapiens	USO1_HUMAN	O60763	108 kDa	5	2	8.4144	3.8122
GMP reductase 2	Homo sapiens	GMPR2_HUMAN	Q9P2T1	38 kDa	3	2	4.2072	1.9061
Heme-binding protein 1	Homininae	HEBP1_HUMAN	Q9NRV9	21 kDa	2	1	4.2072	1.9061
Phosphoglucomutase-2	Homo sapiens	PGM2_HUMAN	Q96G03	68 kDa	7	2	8.4144	3.8122
Regulator of nonsense transcripts 1	Catarrhini	RENT1_HUMAN	Q92900	124 kDa	3	1	4.2072	1.9061
Serine/threonine-protein kinase 25	Catarrhini	STK25_HUMAN	O00506 (+1)	48 kDa	2	1	4.2072	1.9061
Transcription elongation factor A protein 1	Catarrhini	TCEA1_HUMAN	P23193	34 kDa	5	3	8.4144	3.8122
Tripeptidyl-peptidase 2	Catarrhini	TPP2_HUMAN	P29144	138 kDa	4	2	8.4144	3.8122
U6 snRNA-associated Sm-like protein LSm2	Euteleostomi	LSM2_HUMAN	Q9Y333	11 kDa	2	2	4.2072	1.9061
UPF0587 protein C1orf123	Homininae	CA123_HUMAN	Q9NWV4	18 kDa	2	1	4.2072	1.9061
Xaa-Pro dipeptidase	Homo sapiens	PEPD_HUMAN	P12955	55 kDa	3	1	4.2072	1.9061
ATP-dependent RNA helicase A	Homininae	DHX9_HUMAN	Q08211	141 kDa	6	2	12.622	5.7184
Perilipin-3	Homo sapiens	PLIN3_HUMAN	O60664	47 kDa	5	4	12.622	5.7184
6-phosphogluconate dehydrogenase, decarboxylating	Homo sapiens	6PGD_HUMAN	P52209	53 kDa	12	8	32.606	14.296
ADP-sugar pyrophosphatase	Homo sapiens	NUDT5_HUMAN	Q9UKK9	24 kDa	8	4	24.191	10.484
Hexokinase-1	Homo sapiens	HXK1_HUMAN	P19367	102 kDa	12	5	22.088	9.5306
10 kDa heat shock protein, mitochondrial	Eutheria	CH10_HUMAN	P61604	11 kDa	9	5	35.761	15.249
Protocadherin gamma-C3	Homo sapiens	PCDGK_HUMAN	Q9UN70	101 kDa	9	5	17.881	7.6245
Cytosolic non-specific dipeptidase	Homo sapiens	CNDP2_HUMAN	Q96KP4	53 kDa	6	4	15.777	6.6714
LAMA4 protein	Homo sapiens	Q5D044_HUMAN	Q5D044	202 kDa	53	27	119.91	50.512
Interleukin enhancer-binding factor 2	Boreoeutheria	ILF2_HUMAN	Q12905	43 kDa	10	9	41.02	17.155
Peptidyl-prolyl cis-trans isomerase FKBP10	Homo sapiens	FKB10_HUMAN	Q96AY3	64 kDa	7	3	11.57	4.7653
Catenin beta-1	Euarchontoglires	CTNB1_HUMAN	P35222	85 kDa	6	2	9.4662	3.8122
Histone H3.1	Eutheria	H31_HUMAN	P68431 (+2)	15 kDa	3	2	9.4662	3.8122
Kinesin-1 heavy chain	Homo sapiens	KINH_HUMAN	P33176	110 kDa	7	3	9.4662	3.8122
Heterogeneous nuclear ribonucleoproteins A2/B1	Boreoeutheria	ROA2_HUMAN	P22626	37 kDa	21	17	111.49	44.794
Heterogeneous nuclear ribonucleoprotein F	Catarrhini	HNRPF_HUMAN	P52597	46 kDa	4	4	16.829	6.6714
NF90b	Homo sapiens	F4ZW65_HUMAN	F4ZW65	76 kDa	22	12	65.212	25.733
Proteasome subunit alpha type-1	Boreoeutheria	PSA1_HUMAN	P25786	30 kDa	16	9	46.279	18.108
KH domain-containing, RNA-binding, signal transduction-associated protein 1	Boreoeutheria	KHDR1_HUMAN	Q07666	48 kDa	6	4	14.725	5.7184
Cullin-3	Catarrhini	CUL3_HUMAN	Q13618	89 kDa	5	3	7.3626	2.8592
Serine/threonine-protein phosphatase 2B catalytic subunit alpha isoform	Boreoeutheria	PP2BA_HUMAN	Q08209	59 kDa	4	2	7.3626	2.8592
Splicing factor 3B subunit 1	Eutheria	SF3B1_HUMAN	O75533	146 kDa	5	2	7.3626	2.8592
Vesicular integral-membrane protein VIP36	Homo sapiens	LMAN2_HUMAN	Q12907	40 kDa	4	2	7.3626	2.8592
Plastin-3	Simiiformes	PLST_HUMAN	P13797	71 kDa	10	5	19.984	7.6245
Poly(U)-binding-splicing factor PUF60	Catarrhini	PUF60_HUMAN	Q9UHX1	60 kDa	9	6	25.243	9.5306
DNA damage-binding protein 1	Simiiformes	DDB1_HUMAN	Q16531	127 kDa	18	8	35.761	13.343
60 kDa SS-A/Ro ribonucleoprotein	Homininae	RO60_HUMAN	P10155	61 kDa	7	5	15.777	5.7184
Proteasome subunit beta type-2	Simiiformes	PSB2_HUMAN	P49721	23 kDa	6	3	15.777	5.7184
Putative pre-mRNA-splicing factor ATP-dependent RNA helicase DHX15	Homininae	DHX15_HUMAN	O43143	91 kDa	7	3	15.777	5.7184
Proteasome subunit alpha type-4	Boreoeutheria	PSA4_HUMAN	P25789	29 kDa	7	4	21.036	7.6245
Cathepsin O	Homo sapiens	CATO_HUMAN	P43234	36 kDa	2	2	5.259	1.9061
Complement C4-B	Homo sapiens	CO4B_HUMAN	P0C0L5	193 kDa	3	2	5.259	1.9061
COP9 signalosome complex subunit 6	Homininae	CSN6_HUMAN	Q7L5N1	36 kDa	3	1	5.259	1.9061
Proprotein convertase subtilisin/kexin type 5	Homo sapiens	PCSK5_HUMAN	Q92824	207 kDa	4	2	5.259	1.9061
Proteasome subunit beta type-6	Homo sapiens	PSB6_HUMAN	P28072	25 kDa	3	1	5.259	1.9061
RNA-binding protein 12	Homininae	RBM12_HUMAN	Q9NTZ6	97 kDa	3	2	10.518	3.8122
Splicing factor 3B subunit 2	Homininae	SF3B2_HUMAN	Q13435	100 kDa	4	2	5.259	1.9061
Ubiquilin-2	Homo sapiens	UBQL2_HUMAN	Q9UHD9	66 kDa	3	1	5.259	1.9061
Ubiquitin-like protein 4A	Homininae	UBL4A_HUMAN	P11441	18 kDa	3	1	5.259	1.9061
Diazepam binding inhibitor, splice form 1D(2)	Homo sapiens	B8ZWD9_HUMAN	B8ZWD9 (+1)	16 kDa	9	8	61.004	21.92
Rab GDP dissociation inhibitor beta	Hominoidea	GDIB_HUMAN	P50395	51 kDa	18	7	45.227	16.202
Microtubule-actin cross-linking factor 1, isoforms 1/2/3/5	Homo sapiens	MACF1_HUMAN	Q9UPN3	838 kDa	17	7	24.191	8.5776
Aspartate aminotransferase, mitochondrial	Hominoidea	AATM_HUMAN	P00505	48 kDa	8	5	18.932	6.6714
Proteasome subunit beta type-5	Hominidae	PSB5_HUMAN	P28074	28 kDa	9	5	27.347	9.5306
Histone H2B type F-S	Homo sapiens	H2BFS_HUMAN	P57053	14 kDa	8	7	63.108	21.92
Small glutamine-rich tetratricopeptide repeat-containing protein alpha	Homininae	SGTA_HUMAN	O43765	34 kDa	5	2	8.4144	2.8592
Platelet-activating factor acetylhydrolase IB subunit gamma	Homininae	PA1B3_HUMAN	Q15102	26 kDa	7	3	19.984	6.6714
Radixin	Catarrhini	RADI_HUMAN	P35241	69 kDa	17	4	112.54	37.169
Nidogen-1	Homo sapiens	NID1_HUMAN	P14543	136 kDa	11	4	23.14	7.6245
Protein arginine methyltransferase 1 isoform 4	Homo sapiens	Q5U8W9_HUMAN	Q5U8W9	38 kDa	3	2	11.57	3.8122
Putative histone H2B type 2-C	Homo sapiens	H2B2C_HUMAN	Q6DN03	21 kDa	3	2	11.57	3.8122
Protein transport protein Sec24C	Homo sapiens	SC24C_HUMAN	P53992	118 kDa	8	3	14.725	4.7653
Receptor-type tyrosine-protein phosphatase F	Homo sapiens	PTPRF_HUMAN	P10586	213 kDa	6	4	14.725	4.7653
Basement membrane-specific heparan sulfate proteoglycan core protein	Homo sapiens	PGBM_HUMAN	P98160	469 kDa	18	7	32.606	10.484
Pleiotrophin	Catarrhini	PTN_HUMAN	P21246	19 kDa	4	3	17.881	5.7184
X-ray repair cross-complementing protein 5	Homo sapiens	XRCC5_HUMAN	P13010	83 kDa	21	13	63.108	20.014
Septin-2	Catarrhini	SEPT2_HUMAN	Q15019	41 kDa	11	8	54.694	17.155
Macrophage migration inhibitory factor	Catarrhini	MIF_HUMAN	P14174	12 kDa	2	2	18.932	5.7184
Tubulin-specific chaperone A	Homininae	TBCA_HUMAN	O75347	13 kDa	6	3	25.243	7.6245
ATP-dependent RNA helicase DDX42	Homo sapiens	DDX42_HUMAN	Q86XP3	103 kDa	5	2	9.4662	2.8592
Cyclin-dependent kinase 6	Catarrhini	CDK6_HUMAN	Q00534	37 kDa	4	2	9.4662	2.8592
Eukaryotic translation initiation factor 3 subunit B	Homo sapiens	EIF3B_HUMAN	P55884	92 kDa	5	3	9.4662	2.8592
Liver histone H1e	Homo sapiens	A3R0T7_HUMAN	A3R0T7	22 kDa	4	2	9.4662	2.8592
Proteasome activator complex subunit 3	Eutheria	PSME3_HUMAN	P61289	30 kDa	5	2	9.4662	2.8592
Src substrate cortactin	Homo sapiens	SRC8_HUMAN	Q14247	62 kDa	5	2	9.4662	2.8592
Tubulin-folding cofactor B	Homininae	TBCB_HUMAN	Q99426	27 kDa	5	3	9.4662	2.8592
Zyxin	Homo sapiens	ZYX_HUMAN	Q15942	61 kDa	5	3	9.4662	2.8592
Catenin alpha-1	Homo sapiens	CTNA1_HUMAN	P35221	100 kDa	9	4	15.777	4.7653
ADP-ribose pyrophosphatase, mitochondrial	Homo sapiens	NUDT9_HUMAN	Q9BW91	39 kDa	2	1	3.1554	0.95306
Cytochrome c oxidase subunit 6B1	Homininae	CX6B1_HUMAN	P14854	10 kDa	2	1	3.1554	0.95306
DNA replication licensing factor MCM4	Homo sapiens	MCM4_HUMAN	P33991	97 kDa	2	1	3.1554	0.95306
Glycogen debranching enzyme	Homo sapiens	GDE_HUMAN	P35573	175 kDa	2	1	3.1554	0.95306
Glycogenin 1, isoform CRA_e	Homo sapiens	G5E9W8_HUMAN	G5E9W8 (+1)	22 kDa	2	1	3.1554	0.95306
Guanine nucleotide-binding protein G(s) subunit alpha isoforms XLas	Homo sapiens	GNAS1_HUMAN	Q5JWF2	111 kDa	2	1	3.1554	0.95306
InaD-like protein	Homo sapiens	INADL_HUMAN	Q8NI35	196 kDa	2	1	3.1554	0.95306
Peptidyl-prolyl cis-trans isomerase NIMA-interacting 4	Simiiformes	PIN4_HUMAN	Q9Y237	14 kDa	2	1	3.1554	0.95306
Proline synthase co-transcribed bacterial homolog protein	Homo sapiens	PROSC_HUMAN	O94903	30 kDa	2	1	3.1554	0.95306
Protein enabled homolog	Homo sapiens	ENAH_HUMAN	Q8N8S7	67 kDa	2	1	3.1554	0.95306
Ubiquitin carboxyl-terminal hydrolase 7	Homo sapiens	UBP7_HUMAN	Q93009	128 kDa	3	1	3.1554	0.95306
Zinc finger FYVE domain-containing protein 26	Homo sapiens	ZFY26_HUMAN	Q68DK2	285 kDa	2	1	3.1554	0.95306
26S proteasome non-ATPase regulatory subunit 9	Homo sapiens	PSMD9_HUMAN	O00233	25 kDa	2	1	6.3108	1.9061
3'(2'),5'-bisphosphate nucleotidase 1	Homininae	BPNT1_HUMAN	O95861	33 kDa	3	1	6.3108	1.9061
Beta-glucuronidase	Homo sapiens	BGLR_HUMAN	P08236	75 kDa	4	1	6.3108	1.9061
Coatomer subunit gamma-2	Homininae	COPG2_HUMAN	Q9UBF2	98 kDa	2	1	6.3108	1.9061
Matrin-3	Homo sapiens	MATR3_HUMAN	P43243	95 kDa	2	1	6.3108	1.9061
Myristoylated alanine-rich C-kinase substrate	Homo sapiens	MARCS_HUMAN	P29966	32 kDa	3	1	6.3108	1.9061
Phosphatidylinositol transfer protein beta isoform	Catarrhini	PIPNB_HUMAN	P48739	32 kDa	6	1	6.3108	1.9061
Prefoldin subunit 2	Primates	PFD2_HUMAN	Q9UHV9	17 kDa	2	1	6.3108	1.9061
Protein canopy homolog 2	Homininae	CNPY2_HUMAN	Q9Y2B0	21 kDa	3	1	6.3108	1.9061
Splicing factor 3B subunit 4	Catarrhini	SF3B4_HUMAN	Q15427	44 kDa	2	1	6.3108	1.9061
TNF receptor-associated protein 1	Homo sapiens	Q5CAQ4_HUMAN	Q5CAQ4	57 kDa	4	1	6.3108	1.9061
U6 snRNA-associated Sm-like protein LSm8	Amniota	LSM8_HUMAN	O95777	10 kDa	3	1	6.3108	1.9061
Proteasome subunit beta type-1	Homininae	PSB1_HUMAN	P20618	26 kDa	7	4	22.088	6.6714
Stress-70 protein, mitochondrial	Homo sapiens	GRP75_HUMAN	P38646 (+1)	74 kDa	9	4	22.088	6.6714
GTP-binding nuclear protein Ran	Eutheria	RAN_HUMAN	P62826	24 kDa	5	3	12.622	3.8122
UMP-CMP kinase	cellular organisms	KCY_HUMAN	P30085	22 kDa	4	2	12.622	3.8122
Rab GDP dissociation inhibitor alpha	Homininae	GDIA_HUMAN	P31150	51 kDa	9	5	35.761	10.484
Kinectin	Homo sapiens	KTN1_HUMAN	Q86UP2	156 kDa	13	3	29.45	8.5776
Serpin B6	Homo sapiens	SPB6_HUMAN	P35237	43 kDa	9	4	26.295	7.6245
Translin	Euarchontoglires	TSN_HUMAN	Q15631	26 kDa	10	5	23.14	6.6714
Acetyl-CoA acetyltransferase, cytosolic	Homo sapiens	THIC_HUMAN	Q9BWD1	41 kDa	7	4	19.984	5.7184
AP-1 complex subunit beta-1	Homo sapiens	AP1B1_HUMAN	Q10567	105 kDa	11	3	16.829	4.7653
Fascin	Homininae	FSCN1_HUMAN	Q16658	55 kDa	22	19	132.53	37.169
Crk-like protein	Catarrhini	CRKL_HUMAN	P46109	34 kDa	5	3	13.673	3.8122
Latent-transforming growth factor beta-binding protein 4	Homo sapiens	LTBP4_HUMAN	Q8N2S1	173 kDa	14	4	24.191	6.6714
Proteasome subunit alpha type-7	Homo sapiens	PSA7_HUMAN	O14818	28 kDa	11	5	31.554	8.5776
Acylamino-acid-releasing enzyme	Homo sapiens	ACPH_HUMAN	P13798	81 kDa	6	2	10.518	2.8592
Cytosol aminopeptidase	Homininae	AMPL_HUMAN	P28838 (+1)	56 kDa	11	5	21.036	5.7184
Peptidyl-prolyl cis-trans isomerase FKBP3	Homininae	FKBP3_HUMAN	Q00688	25 kDa	6	2	21.036	5.7184
Prosaposin	Homo sapiens	SAP_HUMAN	P07602	58 kDa	8	2	21.036	5.7184
Reticulon-1	Homo sapiens	RTN1_HUMAN	Q16799	84 kDa	4	1	10.518	2.8592
Malate dehydrogenase, mitochondrial	Homo sapiens	MDHM_HUMAN	P40926 (+1)	36 kDa	20	12	110.44	29.545
Histone H4	Eukaryota	H4_HUMAN	P62805	11 kDa	10	8	65.212	17.155
CCT7 protein	Homo sapiens	Q6IBT3_HUMAN	Q6IBT3 (+1)	59 kDa	9	2	14.725	3.8122
Protein disulfide-isomerase A4	Homo sapiens	PDIA4_HUMAN	P13667	73 kDa	28	9	58.901	15.249
Septin-9	Homo sapiens	SEPT9_HUMAN	Q9UHD8	65 kDa	8	4	22.088	5.7184
4-trimethylaminobutyraldehyde dehydrogenase	Homo sapiens	AL9A1_HUMAN	P49189	54 kDa	4	2	7.3626	1.9061
Leucine--tRNA ligase, cytoplasmic	Homo sapiens	SYLC_HUMAN	Q9P2J5	134 kDa	4	1	7.3626	1.9061
Histone H2A type 1-C	Boreoeutheria	H2A1C_HUMAN	Q93077	14 kDa	2	2	48.383	12.39
Chondroitin sulfate proteoglycan 4	Homo sapiens	CSPG4_HUMAN	Q6UVK1	251 kDa	68	38	321.85	81.01
Cathepsin F	Homo sapiens	CATF_HUMAN	Q9UBX1	53 kDa	6	2	11.57	2.8592
THO complex subunit 4	Homo sapiens	THOC4_HUMAN	Q86V81	27 kDa	3	2	11.57	2.8592
Peptidyl-prolyl cis-trans isomerase FKBP4	Homo sapiens	FKBP4_HUMAN	Q02790	52 kDa	7	4	15.777	3.8122
Tubulin alpha-1B chain	Euteleostomi	TBA1B_HUMAN	P68363	50 kDa	17	8	94.662	22.873
Apoptosis-inducing factor 1, mitochondrial	Boreoeutheria	AIFM1_HUMAN	O95831	67 kDa	11	3	19.984	4.7653
Splicing factor 3B subunit 3	Boreoeutheria	SF3B3_HUMAN	Q15393	136 kDa	15	5	36.813	8.5776
Tubulin beta-3 chain	Amniota	TBB3_HUMAN	Q13509	50 kDa	2	1	63.108	14.296
AMP deaminase 2	Homo sapiens	AMPD2_HUMAN	Q01433	101 kDa	4	1	4.2072	0.95306
Cadherin-2	Homo sapiens	CADH2_HUMAN	P19022	100 kDa	14	5	42.072	9.5306
Catalase	Homo sapiens	CATA_HUMAN	P04040	60 kDa	3	1	4.2072	0.95306
DNA replication licensing factor MCM2	Homininae	MCM2_HUMAN	P49736	102 kDa	3	1	4.2072	0.95306
DNA replication licensing factor MCM6	Homininae	MCM6_HUMAN	Q14566	93 kDa	2	1	4.2072	0.95306
Electron transfer flavoprotein subunit beta	Homo sapiens	ETFB_HUMAN	P38117	28 kDa	2	1	4.2072	0.95306
Eukaryotic translation initiation factor 2 subunit 3	Simiiformes	IF2G_HUMAN	P41091	51 kDa	2	1	4.2072	0.95306
Extracellular matrix protein FRAS1	Homo sapiens	FRAS1_HUMAN	Q86XX4	443 kDa	2	1	4.2072	0.95306
Golgi apparatus protein 1	Homo sapiens	GSLG1_HUMAN	Q92896	135 kDa	3	1	4.2072	0.95306
Lys-63-specific deubiquitinase BRCC36	Homo sapiens	BRCC3_HUMAN	P46736	36 kDa	2	1	4.2072	0.95306
Lysosomal alpha-mannosidase	Homo sapiens	MA2B1_HUMAN	O00754	114 kDa	2	1	4.2072	0.95306
Neurogenic locus notch homolog protein 3	Homo sapiens	NOTC3_HUMAN	Q9UM47	244 kDa	3	1	4.2072	0.95306
Pre-mRNA-processing-splicing factor 8	Eutheria	PRP8_HUMAN	Q6P2Q9	274 kDa	3	1	4.2072	0.95306
SEC14-like protein 2	Homo sapiens	S14L2_HUMAN	O76054	46 kDa	2	1	4.2072	0.95306
Signal recognition particle 14 kDa protein	Homo sapiens	SRP14_HUMAN	P37108	15 kDa	2	1	4.2072	0.95306
Splicing factor 3A subunit 1	Homininae	SF3A1_HUMAN	Q15459	89 kDa	13	3	21.036	4.7653
Ubiquitin-conjugating enzyme E2 variant 1	Theria	UB2V1_HUMAN	Q13404	16 kDa	3	1	4.2072	0.95306
AP-1 complex subunit mu-1	Amniota	AP1M1_HUMAN	Q9BXS5	49 kDa	5	1	8.4144	1.9061
Dihydropyrimidinase-related protein 4	Homo sapiens	DPYL4_HUMAN	O14531	62 kDa	5	1	8.4144	1.9061
Paraspeckle component 1	Homininae	PSPC1_HUMAN	Q8WXF1	59 kDa	6	2	8.4144	1.9061
Myosin-14	Homo sapiens	MYH14_HUMAN	Q7Z406	228 kDa	5	0	16.829	3.8122
T-complex protein 1 subunit theta	Hominidae	TCPQ_HUMAN	P50990	60 kDa	8	3	16.829	3.8122
Actin-related protein 3	Boreoeutheria	ARP3_HUMAN	P61158	47 kDa	7	2	12.622	2.8592
Histone-binding protein RBBP4	Amniota	RBBP4_HUMAN	Q09028	48 kDa	7	3	12.622	2.8592
FRAS1-related extracellular matrix protein 2	Homo sapiens	FREM2_HUMAN	Q5SZK8	351 kDa	45	12	97.817	21.92
Septin 7, isoform CRA_a	Eutheria	G3V1Q4_HUMAN	G3V1Q4 (+3)	45 kDa	7	2	26.295	5.7184
Lamin-B1	Homo sapiens	LMNB1_HUMAN	P20700	66 kDa	22	7	66.263	14.296
Septin 11, isoform CRA_b	Hominidae	D6RGI3_HUMAN	D6RGI3 (+1)	49 kDa	13	4	35.761	7.6245
RNA-binding protein FUS	Homo sapiens	FUS_HUMAN	P35637 (+1)	53 kDa	4	1	17.881	3.8122
Quinone oxidoreductase PIG3	Homo sapiens	QORX_HUMAN	Q53FA7	36 kDa	5	2	13.673	2.8592
Glycogen phosphorylase, liver form	Homininae	PYGL_HUMAN	P06737	97 kDa	25	6	51.538	10.484
Histone H2A type 1	Eutheria	H2A1_HUMAN	P0C0S8 (+3)	14 kDa	7	3	51.538	10.484
Eukaryotic translation initiation factor 4B	Homo sapiens	IF4B_HUMAN	P23588	69 kDa	6	1	9.4662	1.9061
Hydroxyacyl-coenzyme A dehydrogenase, mitochondrial	Homo sapiens	HCDH_HUMAN	Q16836	34 kDa	4	1	9.4662	1.9061
T-complex protein 1 subunit zeta	Hominoidea	TCPZ_HUMAN	P40227	58 kDa	4	1	9.4662	1.9061
Phosphoserine aminotransferase	Homininae	SERC_HUMAN	Q9Y617	40 kDa	17	6	53.642	10.484
Cold inducible RNA binding protein, isoform CRA_c	Catarrhini	D6W5Y5_HUMAN	D6W5Y5 (+1)	32 kDa	6	2	14.725	2.8592
Nuclear mitotic apparatus protein 1	Homo sapiens	NUMA1_HUMAN	Q14980	238 kDa	54	15	116.75	21.92
Microtubule-associated protein 4	Homo sapiens	MAP4_HUMAN	P27816	121 kDa	8	1	15.777	2.8592
N(G),N(G)-dimethylarginine dimethylaminohydrolase 2	Simiiformes	DDAH2_HUMAN	O95865	30 kDa	6	1	15.777	2.8592
28 kDa heat- and acid-stable phosphoprotein	Homininae	HAP28_HUMAN	Q13442	21 kDa	3	1	5.259	0.95306
Low-density lipoprotein receptor-related protein 1B	Homo sapiens	LRP1B_HUMAN	Q9NZR2	515 kDa	4	1	5.259	0.95306
MARCKS-related protein	Catarrhini	MRP_HUMAN	P49006	20 kDa	2	1	5.259	0.95306
Prefoldin subunit 3	Homo sapiens	PFD3_HUMAN	P61758	23 kDa	3	1	5.259	0.95306
Transcriptional activator protein Pur-beta	Homo sapiens	PURB_HUMAN	Q96QR8	33 kDa	3	1	5.259	0.95306
Cell cycle and apoptosis regulator protein 2	Homo sapiens	CCAR2_HUMAN	Q8N163	103 kDa	4	1	10.518	1.9061
Eukaryotic translation initiation factor 4H	Homininae	IF4H_HUMAN	Q15056	27 kDa	4	2	10.518	1.9061
Insulin-degrading enzyme	Homininae	IDE_HUMAN	P14735	118 kDa	6	1	10.518	1.9061
Phosphoserine phosphatase	Hominidae	SERB_HUMAN	P78330	25 kDa	9	2	21.036	3.8122
T-complex protein 1 subunit beta	Catarrhini	TCPB_HUMAN	P78371	57 kDa	11	3	21.036	3.8122
Tubulin beta-2B chain	Eutheria	TBB2B_HUMAN	Q9BVA1	50 kDa	19	5	94.662	16.202
Fumarate hydratase, mitochondrial	Homo sapiens	FUMH_HUMAN	P07954	55 kDa	9	2	16.829	2.8592
Sorcin	Hominidae	SORCN_HUMAN	P30626	22 kDa	8	3	34.709	5.7184
Stathmin	Amniota	STMN1_HUMAN	P16949	17 kDa	12	4	42.072	6.6714
Glutathione reductase, mitochondrial	Homo sapiens	GSHR_HUMAN	P00390	56 kDa	12	3	30.502	4.7653
Transcription intermediary factor 1-beta	Homininae	TIF1B_HUMAN	Q13263	89 kDa	6	2	18.932	2.8592
BAF53A protein	Homo sapiens	Q6FI97_HUMAN	Q6FI97	47 kDa	3	1	6.3108	0.95306
Ceroid-lipofuscinosis neuronal protein 5	Homo sapiens	CLN5_HUMAN	O75503	41 kDa	3	1	6.3108	0.95306
Dihydropteridine reductase	Homo sapiens	DHPR_HUMAN	P09417	26 kDa	4	1	6.3108	0.95306
Dynactin subunit 2	Homo sapiens	DCTN2_HUMAN	Q13561 (+1)	44 kDa	3	1	6.3108	0.95306
Hepatocyte growth factor-regulated tyrosine kinase substrate	Homo sapiens	HGS_HUMAN	O14964	86 kDa	4	1	6.3108	0.95306
Heterogeneous nuclear ribonucleoprotein A0	Hominidae	ROA0_HUMAN	Q13151	31 kDa	4	1	6.3108	0.95306
Matrilin-2	Homo sapiens	MATN2_HUMAN	O00339	107 kDa	4	1	6.3108	0.95306
Mesencephalic astrocyte-derived neurotrophic factor	Hominidae	MANF_HUMAN	P55145	21 kDa	3	1	6.3108	0.95306
Sulfatase-modifying factor 2	Homo sapiens	SUMF2_HUMAN	Q8NBJ7	34 kDa	3	1	6.3108	0.95306
Transportin-3	Catarrhini	TNPO3_HUMAN	Q9Y5L0	104 kDa	2	1	6.3108	0.95306
Ubiquitin-like domain-containing CTD phosphatase 1	Boreoeutheria	UBCP1_HUMAN	Q8WVY7	37 kDa	4	1	6.3108	0.95306
Laminin subunit alpha-2	Homo sapiens	LAMA2_HUMAN	P24043	344 kDa	13	3	25.243	3.8122
AP-1 complex subunit gamma-1	Simiiformes	AP1G1_HUMAN	O43747 (+1)	91 kDa	8	2	12.622	1.9061
Protocadherin Fat 3	Homo sapiens	FAT3_HUMAN	Q8TDW7	506 kDa	12	0	19.984	2.8592
Phospholipid transfer protein	Homo sapiens	PLTP_HUMAN	P55058	55 kDa	5	2	13.673	1.9061
X-ray repair cross-complementing protein 6	Homininae	XRCC6_HUMAN	P12956	70 kDa	15	5	51.538	6.6714
Collagen alpha-3(IX) chain	Homo sapiens	CO9A3_HUMAN	Q14050	64 kDa	2	1	7.3626	0.95306
Gamma-glutamylcyclotransferase	Homininae	GGCT_HUMAN	O75223	21 kDa	3	1	7.3626	0.95306
RuvB-like 2	Simiiformes	RUVB2_HUMAN	Q9Y230	51 kDa	5	1	7.3626	0.95306
Dihydrolipoyl dehydrogenase	Homo sapiens	B4DFL1_HUMAN	B4DFL1	49 kDa	8	2	15.777	1.9061
Cytoplasmic dynein 1 heavy chain 1	Hominoidea	DYHC1_HUMAN	Q14204	532 kDa	26	5	48.383	5.7184
Calumenin	Catarrhini	CALU_HUMAN	O43852	37 kDa	6	1	8.4144	0.95306
EGF-containing fibulin-like extracellular matrix protein 2	Homo sapiens	FBLN4_HUMAN	O95967	49 kDa	5	1	8.4144	0.95306
Fermitin family homolog 2	Homininae	FERM2_HUMAN	Q96AC1	78 kDa	5	1	8.4144	0.95306
Glucosamine (N-acetyl)-6-sulfatase (Sanfilippo disease IIID), isoform CRA_b	Homo sapiens	H7C3P4_HUMAN	H7C3P4 (+1)	56 kDa	5	1	8.4144	0.95306
Mitotic checkpoint protein BUB3	Boreoeutheria	BUB3_HUMAN	O43684	37 kDa	4	1	8.4144	0.95306
Transferrin receptor protein 1	Homo sapiens	TFR1_HUMAN	P02786	85 kDa	4	1	8.4144	0.95306
Mannan-binding lectin serine protease 1	Homo sapiens	MASP1_HUMAN	P48740	79 kDa	7	1	16.829	1.9061
Class IVb beta tubulin	Homo sapiens	Q8IWP6_HUMAN	Q8IWP6	50 kDa	6	2	85.196	9.5306
ATP synthase subunit beta, mitochondrial	Homo sapiens	ATPB_HUMAN	P06576	57 kDa	10	2	26.295	2.8592
Myosin-10	Homininae	MYH10_HUMAN	P35580	229 kDa	13	0	35.761	3.8122
Adapter molecule crk	Eutheria	CRK_HUMAN	P46108	34 kDa	8	1	17.881	1.9061
NAD(P)H-hydrate epimerase	Homo sapiens	NNRE_HUMAN	Q8NCW5	32 kDa	8	1	17.881	1.9061
Protein CutA	Homo sapiens	CUTA_HUMAN	O60888	19 kDa	2	1	9.4662	0.95306
Thioredoxin domain-containing protein 5	Homo sapiens	TXND5_HUMAN	Q8NBS9	48 kDa	6	1	9.4662	0.95306
Poly [ADP-ribose] polymerase 1	Homo sapiens	PARP1_HUMAN	P09874	113 kDa	14	4	39.968	3.8122
Histone H2A.Z	Gnathostomata	H2AZ_HUMAN	P0C0S5 (+1)	14 kDa	2	1	31.554	2.8592
Adenosylhomocysteinase	Homininae	SAHH_HUMAN	P23526	48 kDa	5	1	10.518	0.95306
Tight junction protein ZO-1	Homo sapiens	ZO1_HUMAN	Q07157	195 kDa	5	1	10.518	0.95306
Vacuolar protein sorting-associated protein 35	Catarrhini	VPS35_HUMAN	Q96QK1	92 kDa	7	1	10.518	0.95306
N(G),N(G)-dimethylarginine dimethylaminohydrolase 1	Catarrhini	DDAH1_HUMAN	O94760	31 kDa	11	1	21.036	1.9061
Enoyl-CoA delta isomerase 1, mitochondrial	Homo sapiens	ECI1_HUMAN	P42126	33 kDa	3	1	11.57	0.95306
Phosphoribosylformylglycinamidine synthase (FGAR amidotransferase), isoform CRA_b	Homo sapiens	A8K8N7_HUMAN	A8K8N7 (+1)	145 kDa	7	1	11.57	0.95306
UDP-glucose:glycoprotein glucosyltransferase 1	Homo sapiens	UGGG1_HUMAN	Q9NYU2	177 kDa	9	1	13.673	0.95306
Poly(ADP-ribose) glycohydrolase ARH3	Hominoidea	ARHL2_HUMAN	Q9NX46	39 kDa	7	1	14.725	0.95306
Nuclear autoantigenic sperm protein	Homo sapiens	NASP_HUMAN	P49321	85 kDa	16	2	33.658	1.9061
Nucleoprotein TPR	Homo sapiens	TPR_HUMAN	P12270	267 kDa	30	2	69.419	3.8122
Cholinesterase	Catarrhini	CHLE_HUMAN	P06276	68 kDa	11	1	37.865	1.9061
Secernin-1	Homo sapiens	SCRN1_HUMAN	Q12765	46 kDa	10	1	28.399	0.95306
Adipocyte enhancer-binding protein 1	Homo sapiens	AEBP1_HUMAN	Q8IUX7	131 kDa	14	1	29.45	0.95306
SPARC-like protein 1	Homo sapiens	SPRL1_HUMAN	Q14515 (+1)	75 kDa	19	2	64.16	1.9061
Laminin subunit beta-2	Homo sapiens	LAMB2_HUMAN	P55268	196 kDa	37	1	92.558	0.95306
1-phosphatidylinositol 4,5-bisphosphate phosphodiesterase beta-3	Homo sapiens	PLCB3_HUMAN	Q01970	139 kDa	3	0	4.2072	0
2',5'-phosphodiesterase 12	Homo sapiens	PDE12_HUMAN	Q6L8Q7	67 kDa	2	0	3.1554	0
26S proteasome non-ATPase regulatory subunit 1	Homo sapiens	PSMD1_HUMAN	Q99460	106 kDa	11	0	23.14	0
26S proteasome non-ATPase regulatory subunit 4	Simiiformes	PSMD4_HUMAN	P55036	41 kDa	2	0	3.1554	0
2'-deoxynucleoside 5'-phosphate N-hydrolase 1	Homininae	DNPH1_HUMAN	O43598	19 kDa	2	0	5.259	0
39S ribosomal protein L1, mitochondrial	Homininae	RM01_HUMAN	Q9BYD6	37 kDa	2	0	2.1036	0
40S ribosomal protein S4, X isoform	Boreoeutheria	RS4X_HUMAN	P62701	30 kDa	2	0	2.1036	0
7,8-dihydro-8-oxoguanine triphosphatase	Hominidae	8ODP_HUMAN	P36639	23 kDa	2	0	3.1554	0
A disintegrin and metalloproteinase with thrombospondin motifs 7	Homo sapiens	ATS7_HUMAN	Q9UKP4	184 kDa	10	0	21.036	0
Activator of 90 kDa heat shock protein ATPase homolog 1	Homininae	AHSA1_HUMAN	O95433	38 kDa	2	0	3.1554	0
Adenine phosphoribosyltransferase	Homininae	APT_HUMAN	P07741	20 kDa	2	0	4.2072	0
Adenosine deaminase	Homo sapiens	ADA_HUMAN	P00813	41 kDa	2	0	4.2072	0
Adenylyl cyclase-associated protein 2	Homo sapiens	CAP2_HUMAN	P40123	53 kDa	6	0	13.673	0
Aldehyde dehydrogenase family 16 member A1	Homo sapiens	A16A1_HUMAN	Q8IZ83	85 kDa	4	0	6.3108	0
Aldehyde dehydrogenase, mitochondrial	Homo sapiens	ALDH2_HUMAN	P05091	56 kDa	3	0	4.2072	0
Alpha/beta hydrolase domain-containing protein 11	Homininae	ABHDB_HUMAN	Q8NFV4	35 kDa	2	0	3.1554	0
Alpha-centractin	Eutheria	ACTZ_HUMAN	P61163	43 kDa	2	0	3.1554	0
Apoptosis regulator BAX	Homininae	BAX_HUMAN	Q07812	21 kDa	2	0	4.2072	0
Apoptotic chromatin condensation inducer in the nucleus	Homo sapiens	ACINU_HUMAN	Q9UKV3	152 kDa	2	0	2.1036	0
Arpin	Homo sapiens	ARPIN_HUMAN	Q7Z6K5	25 kDa	3	0	4.2072	0
Aryl hydrocarbon receptor nuclear translocator	Homo sapiens	ARNT_HUMAN	P27540	87 kDa	2	0	2.1036	0
Asparagine synthetase [glutamine-hydrolyzing]	Homo sapiens	ASNS_HUMAN	P08243	64 kDa	2	0	4.2072	0
Aspartate aminotransferase, cytoplasmic	Homininae	AATC_HUMAN	P17174	46 kDa	5	0	8.4144	0
ATP-binding cassette, sub-family C (CFTR/MRP), member 9, isoform CRA_e	Homo sapiens	K4DI86_HUMAN	K4DI86 (+1)	170 kDa	2	0	2.1036	0
Biotinidase	Homo sapiens	BTD_HUMAN	P43251	61 kDa	2	0	4.2072	0
Bleomycin hydrolase	Homininae	BLMH_HUMAN	Q13867	53 kDa	2	0	4.2072	0
Brevican core protein	Homo sapiens	PGCB_HUMAN	Q96GW7	99 kDa	34	0	190.38	0
C-1-tetrahydrofolate synthase, cytoplasmic	Homo sapiens	C1TC_HUMAN	P11586	102 kDa	5	0	8.4144	0
Cadherin-4	Homo sapiens	CADH4_HUMAN	P55283	100 kDa	2	0	4.2072	0
Cadherin-6	Homo sapiens	CADH6_HUMAN	P55285	88 kDa	4	0	7.3626	0
CAP-Gly domain-containing linker protein 2	Homo sapiens	CLIP2_HUMAN	Q9UDT6	116 kDa	3	0	5.259	0
Carbonic anhydrase 2	Homo sapiens	CAH2_HUMAN	P00918	29 kDa	3	0	6.3108	0
Caspase-3	Homininae	CASP3_HUMAN	P42574	32 kDa	3	0	5.259	0
Cell adhesion molecule 4	Catarrhini	CADM4_HUMAN	Q8NFZ8	43 kDa	5	0	10.518	0
Cell surface glycoprotein MUC18	Homo sapiens	MUC18_HUMAN	P43121	72 kDa	6	0	9.4662	0
Chromodomain-helicase-DNA-binding protein 4	Homininae	CHD4_HUMAN	Q14839	218 kDa	3	0	4.2072	0
Cleavage and polyadenylation specificity factor subunit 3	Homo sapiens	CPSF3_HUMAN	Q9UKF6	77 kDa	2	0	2.1036	0
Coiled-coil domain-containing protein 58	Catarrhini	CCD58_HUMAN	Q4VC31	17 kDa	3	0	5.259	0
Collagen alpha-1(XV) chain	Homo sapiens	COFA1_HUMAN	P39059	142 kDa	3	0	3.1554	0
Collagen alpha-1(XX) chain	Homo sapiens	COKA1_HUMAN	Q9P218	136 kDa	27	0	50.486	0
Collagen alpha-2(IV) chain	Homo sapiens	CO4A2_HUMAN	P08572	168 kDa	5	0	8.4144	0
Collagen type V alpha 1	Homo sapiens	B2ZZ86_HUMAN	B2ZZ86	184 kDa	9	0	25.243	0
Collagen, type XI, alpha 1, isoform CRA_b	Homo sapiens	D3DT71_HUMAN	D3DT71 (+1)	177 kDa	12	0	32.606	0
Complement C1q tumor necrosis factor-related protein 5	Homininae	C1QT5_HUMAN	Q9BXJ0	25 kDa	5	0	12.622	0
Complement component 1 Q subcomponent-binding protein, mitochondrial	Homo sapiens	C1QBP_HUMAN	Q07021	31 kDa	2	0	3.1554	0
Creatine kinase B-type	Homininae	KCRB_HUMAN	P12277	43 kDa	20	0	90.455	0
Cystathionine beta-synthase	Homo sapiens	CBS_HUMAN	P35520	61 kDa	2	0	4.2072	0
Cytochrome b5	Homininae	CYB5_HUMAN	P00167	15 kDa	2	0	2.1036	0
Cytochrome c oxidase subunit 5B, mitochondrial	Homo sapiens	COX5B_HUMAN	P10606	14 kDa	2	0	4.2072	0
Cytoplasmic FMR1-interacting protein 1	Homo sapiens	CYFP1_HUMAN	Q7L576	145 kDa	3	0	4.2072	0
Cytoplasmic protein Ndr1	Homo sapiens	Q8TDR6_HUMAN	Q8TDR6	40 kDa	3	0	5.259	0
Cytosolic acyl coenzyme A thioester hydrolase	Homo sapiens	BACH_HUMAN	O00154	42 kDa	3	0	3.1554	0
D-dopachrome decarboxylase	Homininae	DOPD_HUMAN	P30046	13 kDa	4	0	9.4662	0
Delta(3,5)-Delta(2,4)-dienoyl-CoA isomerase, mitochondrial	Homo sapiens	ECH1_HUMAN	Q13011	36 kDa	5	0	11.57	0
Dihydropyrimidinase-related protein 1	Homo sapiens	DPYL1_HUMAN	Q14194	62 kDa	7	0	24.191	0
Dihydropyrimidinase-related protein 5	Catarrhini	DPYL5_HUMAN	Q9BPU6	61 kDa	2	0	3.1554	0
DNA damage-binding protein 2	Homininae	DDB2_HUMAN	Q92466	48 kDa	2	0	4.2072	0
DNA replication licensing factor MCM3	Homininae	MCM3_HUMAN	P25205	91 kDa	3	0	6.3108	0
DNA-dependent protein kinase catalytic subunit	Homo sapiens	PRKDC_HUMAN	P78527	469 kDa	10	0	15.777	0
DNA-directed RNA polymerase II subunit RPB7	Euteleostomi	RPB7_HUMAN	P62487	19 kDa	2	0	3.1554	0
Drebrin 1, isoform CRA_d	Homo sapiens	B3KSQ7_HUMAN	B3KSQ7	66 kDa	6	0	16.829	0
Dual specificity protein phosphatase 3	Catarrhini	DUS3_HUMAN	P51452	20 kDa	2	0	3.1554	0
EMILIN-2	Homo sapiens	EMIL2_HUMAN	Q9BXX0	116 kDa	8	0	15.777	0
Enhancer of rudimentary homolog	Euteleostomi	ERH_HUMAN	P84090	12 kDa	3	0	5.259	0
Ephrin type-B receptor 3	Homo sapiens	EPHB3_HUMAN	P54753	110 kDa	2	0	6.3108	0
Epidermal growth factor receptor substrate 15-like 1	Homo sapiens	EP15R_HUMAN	Q9UBC2	94 kDa	3	0	5.259	0
Epithelial discoidin domain-containing receptor 1	Homininae	DDR1_HUMAN	Q08345	101 kDa	2	0	3.1554	0
ES1 protein homolog, mitochondrial	Homo sapiens	ES1_HUMAN	P30042	28 kDa	2	0	4.2072	0
Ester hydrolase C11orf54	Homo sapiens	CK054_HUMAN	Q9H0W9	35 kDa	4	0	5.259	0
Eukaryotic translation initiation factor 3 subunit G	Boreoeutheria	EIF3G_HUMAN	O75821	36 kDa	3	0	5.259	0
Eukaryotic translation initiation factor 3 subunit I	Eutheria	EIF3I_HUMAN	Q13347	37 kDa	2	0	4.2072	0
Exosome complex component RRP41	Catarrhini	EXOS4_HUMAN	Q9NPD3	26 kDa	2	0	3.1554	0
Exportin-T	Homininae	XPOT_HUMAN	O43592	110 kDa	2	0	4.2072	0
FABP3 protein	Homo sapiens	Q6IBD7_HUMAN	Q6IBD7	15 kDa	3	0	5.259	0
FAS-associated factor 1	Homo sapiens	FAF1_HUMAN	Q9UNN5	74 kDa	2	0	3.1554	0
Fatty acid-binding protein, brain	Homo sapiens	FABP7_HUMAN	O15540	15 kDa	4	0	9.4662	0
Fumarylacetoacetate hydrolase domain-containing protein 2A	Homo sapiens	FAH2A_HUMAN	Q96GK7	35 kDa	4	0	4.2072	0
GDP-L-fucose synthase	Homo sapiens	FCL_HUMAN	Q13630	36 kDa	2	0	4.2072	0
Glutamate dehydrogenase	Homo sapiens	B4E0N9_HUMAN	B4E0N9	54 kDa	4	0	7.3626	0
Glutamine synthetase	Catarrhini	GLNA_HUMAN	P15104	42 kDa	10	0	24.191	0
Glypican-2	Homo sapiens	GPC2_HUMAN	Q8N158	63 kDa	3	0	6.3108	0
GRIP and coiled-coil domain-containing protein 2	Homo sapiens	GCC2_HUMAN	Q8IWJ2	196 kDa	2	0	2.1036	0
Histamine N-methyltransferase	Homininae	HNMT_HUMAN	P50135	33 kDa	3	0	7.3626	0
Homeobox-containing protein 1	Boreoeutheria	HMBX1_HUMAN	Q6NT76	47 kDa	2	0	2.1036	0
Huntingtin-interacting protein 1	Homo sapiens	HIP1_HUMAN	O00291	116 kDa	9	0	13.673	0
Inactive pancreatic lipase-related protein 1	Homo sapiens	LIPR1_HUMAN	P54315	52 kDa	2	0	3.1554	0
Inactive tyrosine-protein kinase 7	Homo sapiens	PTK7_HUMAN	Q13308	118 kDa	5	0	9.4662	0
Inositol-3-phosphate synthase 1	Homo sapiens	INO1_HUMAN	Q9NPH2	61 kDa	3	0	6.3108	0
Insulin-like growth factor-binding protein 4	Catarrhini	IBP4_HUMAN	P22692	28 kDa	5	0	10.518	0
Isoaspartyl peptidase/L-asparaginase	Homo sapiens	ASGL1_HUMAN	Q7L266	32 kDa	2	0	3.1554	0
Isoleucine--tRNA ligase, cytoplasmic	Homo sapiens	SYIC_HUMAN	P41252	145 kDa	4	0	7.3626	0
Keratin-associated protein 9-9	Homo sapiens	KRA99_HUMAN	Q9BYP9	16 kDa	3	0	3.1554	0
Laminin subunit alpha-1	Homo sapiens	LAMA1_HUMAN	P25391	337 kDa	8	0	17.881	0
Laminin subunit alpha-4	Homo sapiens	LAMA4_HUMAN	Q16363	203 kDa	2	0	115.7	0
Leucine-rich repeat LGI family member 2	Hominidae	LGI2_HUMAN	Q8N0V4	62 kDa	4	0	10.518	0
Leucine-rich repeat transmembrane protein FLRT3	Homininae	FLRT3_HUMAN	Q9NZU0	73 kDa	7	0	11.57	0
Leucine-rich repeat-containing protein 4B	Homininae	LRC4B_HUMAN	Q9NT99	76 kDa	2	0	6.3108	0
Lipoprotein lipase	Catarrhini	LIPL_HUMAN	P06858	53 kDa	6	0	17.881	0
Lutheran blood group	Homo sapiens	I7L574_HUMAN	I7L574 (+1)	67 kDa	2	0	2.1036	0
Lysine-specific histone demethylase 1A	Homo sapiens	KDM1A_HUMAN	O60341	93 kDa	2	0	3.1554	0
Lysyl oxidase homolog 3	Homo sapiens	LOXL3_HUMAN	P58215	83 kDa	6	0	9.4662	0
Membrane-associated guanylate kinase, WW and PDZ domain-containing protein 2	Homo sapiens	MAGI2_HUMAN	Q86UL8	159 kDa	2	0	2.1036	0
Metallothionein-1X	Homininae	MT1X_HUMAN	P80297	6 kDa	2	0	2.1036	0
Methionine--tRNA ligase, cytoplasmic	Homo sapiens	SYMC_HUMAN	P56192	101 kDa	2	0	2.1036	0
Microcephalin	Homo sapiens	MCPH1_HUMAN	Q8NEM0	93 kDa	2	0	2.1036	0
Microtubule-associated protein 2	Homo sapiens	MTAP2_HUMAN	P11137	200 kDa	11	0	17.881	0
Midasin	Homo sapiens	MDN1_HUMAN	Q9NU22	633 kDa	2	0	2.1036	0
MO25-like protein	Homo sapiens	Q7Z4X0_HUMAN	Q7Z4X0 (+1)	40 kDa	4	0	4.2072	0
N-acetylglucosamine-1-phosphodiester alpha-N-acetylglucosaminidase	Homo sapiens	NAGPA_HUMAN	Q9UK23	56 kDa	2	0	3.1554	0
Nestin, isoform CRA_c	Homo sapiens	D3DVC4_HUMAN	D3DVC4	177 kDa	27	0	82.04	0
Neudesin	Catarrhini	NENF_HUMAN	Q9UMX5	19 kDa	2	0	3.1554	0
Neural cell adhesion molecule 1	Homo sapiens	NCAM1_HUMAN	P13591	95 kDa	8	0	15.777	0
Neurexin 2, isoform CRA_a	Homo sapiens	G5E9G7_HUMAN	G5E9G7 (+1)	184 kDa	10	0	19.984	0
Neurocan core protein	Homo sapiens	NCAN_HUMAN	O14594	143 kDa	9	0	16.829	0
Neuroligin-4, X-linked	Homininae	NLGNX_HUMAN	Q8N0W4	92 kDa	3	0	5.259	0
Noelin-2	Homo sapiens	NOE2_HUMAN	O95897	51 kDa	2	0	3.1554	0
N-sulphoglucosamine sulphohydrolase	Homo sapiens	SPHM_HUMAN	P51688	57 kDa	2	0	4.2072	0
Nuclear envelope protein okuribin	Homo sapiens	A3KC71_HUMAN	A3KC71 (+1)	108 kDa	8	0	18.932	0
Oligoribonuclease, mitochondrial	Homininae	ORN_HUMAN	Q9Y3B8	27 kDa	2	0	3.1554	0
PDDC1 protein	Homo sapiens	B7ZKW3_HUMAN	B7ZKW3 (+1)	19 kDa	2	0	2.1036	0
Peptidyl-prolyl cis-trans isomerase F, mitochondrial	Homo sapiens	PPIF_HUMAN	P30405	22 kDa	4	0	6.3108	0
Peptidyl-prolyl cis-trans isomerase FKBP9	Homo sapiens	FKBP9_HUMAN	O95302	63 kDa	4	0	5.259	0
Peripheral plasma membrane protein CASK	Simiiformes	CSKP_HUMAN	O14936	105 kDa	5	0	7.3626	0
Phosphatidylinositol-binding clathrin assembly protein isoform 2	Homo sapiens	B5BU72_HUMAN	B5BU72	66 kDa	2	0	3.1554	0
Phytanoyl-CoA hydroxylase-interacting protein-like	Homo sapiens	PHIPL_HUMAN	Q96FC7	42 kDa	2	0	3.1554	0
Pleckstrin homology-like domain family B member 1	Homo sapiens	PHLB1_HUMAN	Q86UU1	151 kDa	5	0	9.4662	0
Plexin-B3	Homo sapiens	PLXB3_HUMAN	Q9ULL4	207 kDa	3	0	5.259	0
Podocalyxin-like protein 2	Homo sapiens	PDXL2_HUMAN	Q9NZ53	65 kDa	2	0	2.1036	0
Probable ATP-dependent RNA helicase DDX17	Catarrhini	DDX17_HUMAN	Q92841	80 kDa	3	0	6.3108	0
Probable carboxypeptidase X1	Homo sapiens	CPXM1_HUMAN	Q96SM3	82 kDa	14	0	37.865	0
Probable serine carboxypeptidase CPVL	Homo sapiens	CPVL_HUMAN	Q9H3G5	54 kDa	3	0	4.2072	0
ProSAAS	Homininae	PCSK1_HUMAN	Q9UHG2	27 kDa	4	0	6.3108	0
Protein argonaute-2	Homininae	AGO2_HUMAN	Q9UKV8	97 kDa	4	0	4.2072	0
Protein quaking	Boreoeutheria	QKI_HUMAN	Q96PU8	38 kDa	2	0	2.1036	0
Protein RUFY3	Catarrhini	RUFY3_HUMAN	Q7L099	53 kDa	2	0	3.1554	0
Protocadherin-16	Homo sapiens	PCD16_HUMAN	Q96JQ0	346 kDa	13	0	21.036	0
Protocadherin-17	Homo sapiens	PCD17_HUMAN	O14917	126 kDa	2	0	3.1554	0
Pyruvate dehydrogenase phosphatase regulatory subunit, mitochondrial	Homo sapiens	PDPR_HUMAN	Q8NCN5	99 kDa	2	0	2.1036	0
Ras-related protein Rab-5C	Catarrhini	RAB5C_HUMAN	P51148	23 kDa	2	0	3.1554	0
Receptor-type tyrosine-protein phosphatase delta	Homo sapiens	PTPRD_HUMAN	P23468	215 kDa	3	0	7.3626	0
Receptor-type tyrosine-protein phosphatase zeta	Homo sapiens	PTPRZ_HUMAN	P23471	255 kDa	33	0	268.21	0
Replication protein A 70 kDa DNA-binding subunit	Homo sapiens	RFA1_HUMAN	P27694	68 kDa	2	0	3.1554	0
Reticulon 4 receptor-like 2	Homo sapiens	B7ZLI0_HUMAN	B7ZLI0 (+1)	46 kDa	2	0	4.2072	0
Ribonucleoside-diphosphate reductase large subunit	Homo sapiens	RIR1_HUMAN	P23921	90 kDa	2	0	3.1554	0
RNA exonuclease 1 homolog	Homo sapiens	REXO1_HUMAN	Q8N1G1	132 kDa	2	0	2.1036	0
RNA-binding protein Nova-1	Homo sapiens	NOVA1_HUMAN	P51513	52 kDa	3	0	4.2072	0
RPLP1 protein	Homo sapiens	Q6FG99_HUMAN	Q6FG99	12 kDa	2	0	5.259	0
SAP domain-containing ribonucleoprotein	Catarrhini	SARNP_HUMAN	P82979	24 kDa	2	0	5.259	0
Scaffold attachment factor B1	Homo sapiens	SAFB1_HUMAN	Q15424	103 kDa	3	0	3.1554	0
Secreted frizzled-related protein 2	Homininae	SFRP2_HUMAN	Q96HF1	33 kDa	4	0	9.4662	0
Selenide, water dikinase 1	Euarchontoglires	SPS1_HUMAN	P49903	43 kDa	4	0	7.3626	0
Semaphorin-3A	Homininae	SEM3A_HUMAN	Q14563	89 kDa	2	0	2.1036	0
Septin-8	Catarrhini	SEPT8_HUMAN	Q92599	56 kDa	2	0	15.777	0
Serine hydroxymethyltransferase, mitochondrial	Homo sapiens	GLYM_HUMAN	P34897 (+1)	56 kDa	2	0	4.2072	0
Serpin H1	Homininae	SERPH_HUMAN	P50454	46 kDa	2	0	4.2072	0
SLIT and NTRK-like protein 3	Homo sapiens	SLIK3_HUMAN	O94933	109 kDa	2	0	3.1554	0
Slit homolog 1 protein	Homo sapiens	SLIT1_HUMAN	O75093	168 kDa	4	0	6.3108	0
Sorting nexin 12	Eutheria	Q3SYF1_HUMAN	Q3SYF1 (+1)	19 kDa	2	0	3.1554	0
Spindlin-1	Euarchontoglires	SPIN1_HUMAN	Q9Y657	30 kDa	2	0	3.1554	0
Sterol regulatory element-binding protein 1	Homo sapiens	SRBP1_HUMAN	P36956	122 kDa	2	0	2.1036	0
Succinyl-CoA:3-ketoacid coenzyme A transferase 1, mitochondrial	Homo sapiens	SCOT1_HUMAN	P55809 (+1)	56 kDa	4	0	5.259	0
SUMO-activating enzyme subunit 1	Hominidae	SAE1_HUMAN	Q9UBE0	38 kDa	3	0	7.3626	0
SUMO-activating enzyme subunit 2	Catarrhini	SAE2_HUMAN	Q9UBT2	71 kDa	5	0	9.4662	0
Syntaxin-12	Homininae	STX12_HUMAN	Q86Y82	32 kDa	2	0	6.3108	0
Telomeric repeat-binding factor 2-interacting protein 1	Homo sapiens	TE2IP_HUMAN	Q9NYB0	44 kDa	2	0	2.1036	0
Tenascin-X	Homo sapiens	TENX_HUMAN	P22105	464 kDa	2	0	2.1036	0
Thioredoxin, mitochondrial	Catarrhini	THIOM_HUMAN	Q99757	18 kDa	2	0	5.259	0
Thioredoxin-dependent peroxide reductase, mitochondrial	Homininae	PRDX3_HUMAN	P30048	28 kDa	5	0	19.984	0
Thrombospondin-3	Homo sapiens	TSP3_HUMAN	P49746 (+1)	104 kDa	3	0	5.259	0
Tissue plasminogen activator	Homo sapiens	B8ZX62_HUMAN	B8ZX62 (+1)	63 kDa	3	0	4.2072	0
Translin-associated protein X	Hominidae	TSNAX_HUMAN	Q99598	33 kDa	3	0	5.259	0
Transmembrane protein 132A	Homo sapiens	T132A_HUMAN	Q24JP5	110 kDa	3	0	5.259	0
Tubulin beta chain	Amniota	TBB5_HUMAN	P07437	50 kDa	2	0	93.61	0
Tumor necrosis factor-inducible gene 6 protein	Homo sapiens	TSG6_HUMAN	P98066	31 kDa	2	0	3.1554	0
Tyrosine-protein phosphatase non-receptor type 23	Homo sapiens	PTN23_HUMAN	Q9H3S7	179 kDa	2	0	2.1036	0
Ubiquitin-protein ligase E3A	Hominoidea	UBE3A_HUMAN	Q05086 (+1)	101 kDa	2	0	4.2072	0
Urokinase-type plasminogen activator	Homo sapiens	UROK_HUMAN	P00749	49 kDa	2	0	3.1554	0
Vacuolar protein sorting-associated protein 13D	Homo sapiens	VP13D_HUMAN	Q5THJ4	492 kDa	2	0	3.1554	0
von Willebrand factor A domain-containing protein 1	Homo sapiens	VWA1_HUMAN	Q6PCB0	47 kDa	2	0	4.2072	0
V-type proton ATPase catalytic subunit A	Hominoidea	VATA_HUMAN	P38606	68 kDa	6	0	7.3626	0
V-type proton ATPase subunit B, brain isoform	Catarrhini	VATB2_HUMAN	P21281	57 kDa	3	0	3.1554	0
V-type proton ATPase subunit E 1	Simiiformes	VATE1_HUMAN	P36543	26 kDa	2	0	2.1036	0
Xaa-Pro aminopeptidase 1	Homininae	XPP1_HUMAN	Q9NQW7	70 kDa	2	0	3.1554	0
Zinc finger protein 2 homolog	Homo sapiens	ZFP2_HUMAN	Q6ZN57	53 kDa	2	0	2.1036	0
