# Supplementary material for: Glioma-initiating cells at tumor edge gain signals from tumor core cells to promote their malignancy
Source: Nat Commun. 2020 Sep 16;11:4660. doi: 10.1038/s41467-020-18189-y (PMC7494913; doi:10.1038/s41467-020-18189-y)
Supplement: Supplementary file 7 — Supplementary Data 4 [file 41467_2020_18189_MOESM7_ESM.xlsx]

## Sheet: Quantitative values
Supplementary Data 4. Results of LC-MS/MS protein identification in conditioned medium from 267 core-like GBM cells infected with shNT or shHDAC1 encoding lentiviruses.
			Unique Peptide Count		Quantitative Value (Normalized Total Spectra)
Identified Proteins (1162)	Accession Number	Molecular Weight	267 NT	267 shHDAC1	267 NT	267 shHDAC1
1,4-alpha-glucan-branching enzyme	Q04446	80 kDa	6	6	11.355	13.576
10 kDa heat shock protein, mitochondrial	P61604	11 kDa	4	7	18.58	29.092
116 kDa U5 small nuclear ribonucleoprotein component	Q15029 (+1)	109 kDa	3	2	5.1612	2.9092
14-3-3 protein beta/alpha	P31946	28 kDa	10	11	63.998	57.213
14-3-3 protein epsilon	P62258	29 kDa	14	16	79.482	109.58
14-3-3 protein eta	Q04917	28 kDa	3	4	16.516	20.364
14-3-3 protein gamma	P61981	28 kDa	7	10	59.869	57.213
14-3-3 protein theta	P27348	28 kDa	6	9	44.386	49.456
14-3-3 protein zeta/delta	P63104	28 kDa	22	21	106.32	98.911
1-phosphatidylinositol 4,5-bisphosphate phosphodiesterase gamma-1	P19174	149 kDa	1	2	1.0322	2.9092
26S protease regulatory subunit 6A	P17980	49 kDa	3	2	5.1612	3.8789
26S proteasome non-ATPase regulatory subunit 1	Q99460	106 kDa	1	2	1.0322	1.9394
26S proteasome non-ATPase regulatory subunit 10	O75832	24 kDa	2	2	2.0645	4.8486
26S proteasome non-ATPase regulatory subunit 11	O00231	47 kDa	4	7	10.322	8.7275
26S proteasome non-ATPase regulatory subunit 12	O00232	53 kDa	2	0	3.0967	0
26S proteasome non-ATPase regulatory subunit 14	O00487	35 kDa	0	3	0	5.8183
26S proteasome non-ATPase regulatory subunit 2	Q13200	100 kDa	4	3	6.1934	3.8789
26S proteasome non-ATPase regulatory subunit 3	O43242 (+1)	61 kDa	3	1	6.1934	0.96972
26S proteasome non-ATPase regulatory subunit 5	Q16401	56 kDa	6	8	12.387	14.546
26S proteasome non-ATPase regulatory subunit 6	Q15008	46 kDa	3	4	4.1289	6.788
26S proteasome non-ATPase regulatory subunit 7	P51665	37 kDa	2	1	3.0967	1.9394
26S proteasome non-ATPase regulatory subunit 9	O00233	25 kDa	3	3	6.1934	7.7578
3'(2'),5'-bisphosphate nucleotidase 1	O95861	33 kDa	1	2	2.0645	2.9092
3-hydroxyisobutyryl-CoA hydrolase, mitochondrial	Q6NVY1	43 kDa	4	0	7.2256	0
3-ketoacyl-CoA thiolase, mitochondrial	P42765	42 kDa	3	2	3.0967	3.8789
40S ribosomal protein S12	P25398	15 kDa	4	5	6.1934	8.7275
40S ribosomal protein S16	P62249	16 kDa	6	2	9.2901	3.8789
40S ribosomal protein S17-like	P0CW22	16 kDa	2	1	4.1289	3.8789
40S ribosomal protein S18	P62269	18 kDa	1	2	2.0645	1.9394
40S ribosomal protein S19	P39019	16 kDa	3	6	6.1934	11.637
40S ribosomal protein S2	P15880	31 kDa	1	2	2.0645	2.9092
40S ribosomal protein S20	P60866	13 kDa	2	1	5.1612	1.9394
40S ribosomal protein S21	P63220	9 kDa	2	3	5.1612	5.8183
40S ribosomal protein S24	P62847	15 kDa	1	2	2.0645	2.9092
40S ribosomal protein S28	P62857	8 kDa	3	6	7.2256	9.6972
40S ribosomal protein S3	P23396	27 kDa	6	11	22.709	32.97
40S ribosomal protein S3a	P61247	30 kDa	3	5	8.2579	10.667
40S ribosomal protein S4, X isoform	P62701	30 kDa	1	2	2.0645	2.9092
40S ribosomal protein S5	P46782	23 kDa	2	2	3.0967	3.8789
40S ribosomal protein S6	P62753	29 kDa	2	1	2.0645	1.9394
40S ribosomal protein S7	P62081	22 kDa	2	1	3.0967	1.9394
40S ribosomal protein S8	P62241	24 kDa	3	5	5.1612	9.6972
40S ribosomal protein SA	P08865	33 kDa	4	3	14.451	19.394
45 kDa calcium-binding protein	Q9BRK5	42 kDa	8	4	20.645	8.7275
4F2 cell-surface antigen heavy chain	P08195	68 kDa	1	3	1.0322	2.9092
4-trimethylaminobutyraldehyde dehydrogenase	P49189	54 kDa	4	3	8.2579	2.9092
5'-3' exoribonuclease 2	Q9H0D6	109 kDa	5	3	7.2256	4.8486
5'-nucleotidase	P21589 (+1)	63 kDa	3	4	9.2901	8.7275
5'-nucleotidase domain-containing protein 1	Q5TFE4	52 kDa	3	2	4.1289	3.8789
60 kDa heat shock protein, mitochondrial	P10809	61 kDa	15	17	33.031	32.97
60 kDa SS-A/Ro ribonucleoprotein	P10155	61 kDa	8	5	14.451	6.788
60S acidic ribosomal protein P0	P05388	34 kDa	8	8	20.645	21.334
60S ribosomal protein L10a	P62906	25 kDa	7	7	18.58	14.546
60S ribosomal protein L12	P30050	18 kDa	5	3	11.355	9.6972
60S ribosomal protein L23A like	B9EJE3	18 kDa	0	2	0	4.8486
60S ribosomal protein L4	P36578	48 kDa	2	1	3.0967	1.9394
60S ribosomal protein L5	P46777	34 kDa	16	9	63.998	26.182
60S ribosomal protein L8	P62917	28 kDa	1	2	2.0645	1.9394
6-phosphogluconate dehydrogenase, decarboxylating	P52209	53 kDa	9	9	18.58	18.425
6-phosphogluconolactonase	O95336	28 kDa	9	8	27.87	33.94
72 kDa type IV collagenase	P08253	74 kDa	20	14	123.87	64.971
78 kDa glucose-regulated protein	P11021	72 kDa	43	41	176.51	186.19
A disintegrin and metalloproteinase with thrombospondin motifs 1	Q9UHI8	105 kDa	3	4	4.1289	6.788
Aberrant LSLCL	A0AUH1	33 kDa	2	0	5.1612	0
Acetyl-CoA acetyltransferase, cytosolic	Q9BWD1	41 kDa	6	4	9.2901	13.576
Acidic leucine-rich nuclear phosphoprotein 32 family member A	P39687	29 kDa	7	6	35.096	36.849
Acidic leucine-rich nuclear phosphoprotein 32 family member B	Q92688	29 kDa	9	10	26.838	33.94
Acidic leucine-rich nuclear phosphoprotein 32 family member E	Q9BTT0	31 kDa	2	2	2.0645	2.9092
Aconitate hydratase, mitochondrial	Q99798	85 kDa	7	4	10.322	7.7578
Actin, cytoplasmic 1	P60709 (+1)	42 kDa	23	25	247.74	228.85
Actin, gamma-enteric smooth muscle	P63267	42 kDa	3	3	164.12	154.19
Actin-like protein 6A	O96019 (+1)	47 kDa	2	4	3.0967	7.7578
Actin-related protein 2	P61160	45 kDa	6	5	11.355	17.455
Actin-related protein 2/3 complex subunit 1B	O15143	41 kDa	2	1	5.1612	3.8789
Actin-related protein 2/3 complex subunit 2	O15144	34 kDa	1	3	3.0967	4.8486
Actin-related protein 2/3 complex subunit 3	O15145	21 kDa	2	1	5.1612	3.8789
Actin-related protein 2/3 complex subunit 4	P59998	20 kDa	5	5	9.2901	11.637
Actin-related protein 2/3 complex subunit 5	O15511	16 kDa	2	1	3.0967	1.9394
Actin-related protein 3	P61158	47 kDa	8	10	21.677	21.334
Activated RNA polymerase II transcriptional coactivator p15	P53999	14 kDa	0	2	0	2.9092
Activator of 90 kDa heat shock protein ATPase homolog 1	O95433	38 kDa	3	2	3.0967	2.9092
Acylamino-acid-releasing enzyme	P13798	81 kDa	7	12	22.709	24.243
Acyl-CoA-binding protein	P07108	10 kDa	4	6	27.87	30.061
Acyl-coenzyme A thioesterase 2, mitochondrial	P49753	53 kDa	3	0	4.1289	0
Acylpyruvase FAHD1, mitochondrial	Q6P587	25 kDa	2	1	4.1289	3.8789
ADAMTS-like protein 1	Q8N6G6	193 kDa	2	2	3.0967	1.9394
Adapter molecule crk	P46108	34 kDa	3	4	5.1612	6.788
Adenosylhomocysteinase	P23526	48 kDa	9	13	16.516	30.061
Adenylate kinase 2, mitochondrial	P54819	26 kDa	8	5	17.548	17.455
Adenylate kinase isoenzyme 1	P00568	22 kDa	6	6	17.548	13.576
Adenylosuccinate lyase	P30566	55 kDa	4	2	7.2256	3.8789
Adenylosuccinate synthetase isozyme 2	P30520	50 kDa	4	2	10.322	3.8789
Adenylyl cyclase-associated protein 1	Q01518	52 kDa	11	16	35.096	45.577
ADP-sugar pyrophosphatase	Q9UKK9	24 kDa	6	5	10.322	15.516
Aging-associated protein 14b	Q1XBU6	28 kDa	3	3	7.2256	14.546
Agrin	O00468	217 kDa	34	27	114.58	67.88
A-kinase anchor protein 12	Q02952	191 kDa	2	5	3.0967	5.8183
A-kinase anchor protein 4	Q5JQC9	94 kDa	1	2	4.1289	3.8789
Alanine--tRNA ligase, cytoplasmic	P49588	107 kDa	13	23	33.031	39.759
Alcohol dehydrogenase [NADP(+)]	P14550	37 kDa	1	3	3.0967	4.8486
Aldehyde dehydrogenase family 16 member A1	Q8IZ83	85 kDa	1	2	2.0645	2.9092
Aldehyde dehydrogenase, mitochondrial	P05091	56 kDa	2	1	4.1289	1.9394
Aldo-keto reductase family 1 member C3	P42330	37 kDa	2	2	2.0645	3.8789
Aldose reductase	P15121	36 kDa	3	5	4.1289	13.576
Alpha-1,6-mannosyl-glycoprotein 2-beta-N-acetylglucosaminyltransferase	Q10469	52 kDa	2	0	2.0645	0
Alpha-1-antichymotrypsin	P01011	48 kDa	0	2	0	3.8789
Alpha-1-antitrypsin	P01009	47 kDa	5	6	6.1934	10.667
Alpha-2-macroglobulin receptor-associated protein	P30533	41 kDa	1	2	1.0322	2.9092
Alpha-actinin-1	P12814	103 kDa	21	21	103.22	101.82
Alpha-actinin-4	O43707	105 kDa	57	57	188.9	226.91
Alpha-centractin	P61163	43 kDa	2	0	4.1289	0
Alpha-enolase	P06733	47 kDa	45	44	526.44	519.77
Alpha-ketoglutarate-dependent dioxygenase FTO	Q9C0B1	58 kDa	2	1	2.0645	1.9394
Alpha-mannosidase	Q4VC00 (+1)	114 kDa	4	2	5.1612	2.9092
Alpha-mannosidase 2	Q16706	131 kDa	3	3	4.1289	4.8486
Alpha-N-acetylglucosaminidase	P54802	82 kDa	3	1	3.0967	1.9394
Alpha-soluble NSF attachment protein	P54920	33 kDa	2	3	3.0967	3.8789
Aminoacyl tRNA synthase complex-interacting multifunctional protein 1	Q12904	34 kDa	3	5	6.1934	11.637
Aminoacylase-1	Q03154	46 kDa	3	3	4.1289	3.8789
Aminopeptidase B	Q9H4A4	73 kDa	7	9	15.483	19.394
Aminopeptidase N	P15144	110 kDa	9	10	13.419	16.485
AMP deaminase 2	Q01433	101 kDa	3	5	4.1289	6.788
Amphiphysin IIb-1	Q8WWH9	53 kDa	3	4	5.1612	7.7578
Amyloid beta A4 protein	P05067	87 kDa	9	3	43.354	11.637
Amyloid-like protein 2	Q06481	87 kDa	11	12	24.774	32.001
Angiopoietin-related protein 2	Q9UKU9	57 kDa	4	4	10.322	8.7275
Ankyrin repeat and MYND domain-containing protein 2	Q8IV38	49 kDa	2	0	2.0645	0
Ankyrin repeat domain-containing protein 17	O75179	274 kDa	3	0	3.0967	0
Ankyrin-3	Q12955	480 kDa	3	0	3.0967	0
Annexin	V9HW65	39 kDa	7	10	18.58	32.001
Annexin A1	P04083	39 kDa	10	8	20.645	14.546
Annexin A5	P08758	36 kDa	2	3	6.1934	7.7578
AP-1 complex subunit beta-1	Q10567	105 kDa	2	3	11.355	12.606
AP-1 complex subunit gamma-1	O43747	91 kDa	5	7	11.355	13.576
AP-1 complex subunit mu-1	Q9BXS5	49 kDa	5	3	8.2579	4.8486
AP-2 complex subunit alpha-1	O95782	108 kDa	8	10	13.419	13.576
AP-2 complex subunit alpha-2	O94973	104 kDa	0	3	0	4.8486
AP-2 complex subunit beta	P63010 (+1)	105 kDa	9	8	18.58	13.576
AP-2 complex subunit mu	Q96CW1	50 kDa	2	3	4.1289	4.8486
Apoptosis inhibitor 5	Q9BZZ5	59 kDa	6	4	10.322	7.7578
Apoptosis-inducing factor 1, mitochondrial	O95831	67 kDa	7	8	13.419	15.516
Archain 1, isoform CRA_a	B0YIW6 (+1)	62 kDa	6	8	11.355	13.576
Arginine--tRNA ligase, cytoplasmic	P54136	75 kDa	6	11	13.419	30.061
Argininosuccinate lyase	P04424	52 kDa	6	8	9.2901	11.637
Armadillo repeat-containing protein 10	Q8N2F6	38 kDa	2	1	3.0967	0.96972
Aryl hydrocarbon receptor interacting protein	G9I2H4	38 kDa	1	3	3.0967	4.8486
Asparagine synthetase [glutamine-hydrolyzing]	P08243	64 kDa	0	2	0	1.9394
Asparagine--tRNA ligase, cytoplasmic	O43776	63 kDa	3	6	4.1289	10.667
Aspartate aminotransferase, cytoplasmic	P17174 (+1)	46 kDa	7	9	13.419	18.425
Aspartate aminotransferase, mitochondrial	P00505	48 kDa	14	14	33.031	28.122
Aspartate--tRNA ligase, cytoplasmic	P14868	57 kDa	2	2	3.0967	1.9394
Aspartyl aminopeptidase	Q9ULA0	52 kDa	9	6	15.483	8.7275
Ataxin-10	Q9UBB4	53 kDa	2	0	2.0645	0
ATP synthase subunit alpha, mitochondrial	P25705	60 kDa	2	3	2.0645	3.8789
ATP synthase subunit beta, mitochondrial	P06576	57 kDa	7	5	12.387	9.6972
ATPase ASNA1	O43681	39 kDa	1	3	1.0322	4.8486
ATP-citrate synthase	P53396	121 kDa	13	11	33.031	17.455
ATP-dependent 6-phosphofructokinase, platelet type	Q01813	86 kDa	1	2	1.0322	3.8789
ATP-dependent RNA helicase A	Q08211	141 kDa	10	10	21.677	16.485
ATP-dependent RNA helicase DDX1	Q92499	82 kDa	2	3	3.0967	5.8183
ATP-dependent RNA helicase DDX42	Q86XP3	103 kDa	5	6	10.322	11.637
Atrial natriuretic peptide-converting enzyme	Q9Y5Q5	116 kDa	2	0	2.0645	0
AT-rich interactive domain-containing protein 4A	P29374	143 kDa	1	2	1.0322	1.9394
Attractin	O75882	159 kDa	3	2	5.1612	2.9092
BAG family molecular chaperone regulator 3	O95817	62 kDa	0	2	0	2.9092
Basement membrane-specific heparan sulfate proteoglycan core protein	P98160	469 kDa	9	6	13.419	6.788
Basic leucine zipper and W2 domain-containing protein 1	Q7L1Q6	48 kDa	0	3	1.0322	5.8183
Basic leucine zipper and W2 domain-containing protein 2	Q9Y6E2	48 kDa	4	3	6.1934	5.8183
Beta-1,4-galactosyltransferase 1	P15291	44 kDa	1	4	2.0645	6.788
Beta-1,4-glucuronyltransferase 1	O43505	47 kDa	2	0	3.0967	0
Beta-2-microglobulin	P61769	14 kDa	5	5	23.741	49.456
Beta-catenin-like protein 1	Q8WYA6	65 kDa	2	1	3.0967	1.9394
Beta-galactosidase	P16278	76 kDa	0	2	0	2.9092
Beta-hexosaminidase	H3BP20 (+1)	62 kDa	4	3	10.322	11.637
Beta-hexosaminidase subunit beta	P07686	63 kDa	13	14	31.999	38.789
Beta-mannosidase	O00462	101 kDa	2	1	2.0645	1.9394
Bifunctional glutamate/proline--tRNA ligase	P07814	171 kDa	10	10	14.451	18.425
Bifunctional purine biosynthesis protein PURH	P31939	65 kDa	5	6	7.2256	11.637
Biliverdin reductase A	P53004	33 kDa	2	4	4.1289	6.788
Bisphosphoglycerate mutase	P07738	30 kDa	0	3	0	6.788
Bleomycin hydrolase	Q13867	53 kDa	1	2	1.0322	2.9092
Brain-specific angiogenesis inhibitor 1-associated protein 2	Q9UQB8	61 kDa	0	2	0	3.8789
Branched-chain-amino-acid aminotransferase, cytosolic	P54687	43 kDa	7	6	28.902	32.97
C-1-tetrahydrofolate synthase, cytoplasmic	P11586	102 kDa	1	2	1.0322	2.9092
Cadherin-2	P19022	100 kDa	3	0	4.1289	0
Calcium/calmodulin-dependent protein kinase type II subunit delta	Q13557	56 kDa	3	3	4.1289	4.8486
Calcyclin-binding protein	Q9HB71	26 kDa	1	4	1.0322	4.8486
Caldesmon	Q05682	93 kDa	1	2	1.0322	3.8789
Calmodulin	P62158	17 kDa	2	4	5.1612	5.8183
Calpain small subunit 1	P04632	28 kDa	4	3	7.2256	5.8183
Calpain-1 catalytic subunit	P07384	82 kDa	11	8	20.645	16.485
Calpain-2 catalytic subunit	P17655	80 kDa	4	0	6.1934	0
Calponin-3	Q15417	36 kDa	0	4	0	5.8183
Calreticulin	P27797	48 kDa	21	22	61.934	62.062
Calsyntenin-1	O94985	110 kDa	16	11	46.45	26.182
Calumenin	O43852	37 kDa	7	5	12.387	10.667
cAMP-dependent protein kinase catalytic subunit alpha	P17612	41 kDa	1	3	3.0967	4.8486
cAMP-dependent protein kinase type II-alpha regulatory subunit	P13861	46 kDa	3	8	3.0967	11.637
CAP-Gly domain-containing linker protein 1	P30622	162 kDa	6	5	11.355	8.7275
Capping protein (Actin filament) muscle Z-line, beta, isoform CRA_d	B1AK88	34 kDa	10	11	34.064	38.789
Caprin-1	Q14444	78 kDa	4	3	14.451	3.8789
Carbonic anhydrase 12	O43570	39 kDa	3	3	4.1289	3.8789
Carbonyl reductase [NADPH] 1	P16152	30 kDa	12	10	37.16	49.456
Carboxypeptidase A4	Q9UI42	47 kDa	2	10	2.0645	19.394
Carboxypeptidase E	P16870	53 kDa	8	2	16.516	3.8789
Carnitine O-acetyltransferase	P43155	71 kDa	2	1	2.0645	0.96972
Casein kinase II subunit beta	P67870	25 kDa	0	2	0	1.9394
Caspase-3	P42574	32 kDa	2	1	3.0967	1.9394
Catalase	P04040	60 kDa	3	1	5.1612	0.96972
Catenin alpha-1	P35221	100 kDa	8	7	13.419	14.546
Catenin beta-1	P35222	85 kDa	7	7	15.483	12.606
Cathepsin B	P07858	38 kDa	6	4	18.58	10.667
Cathepsin D	P07339	45 kDa	12	14	55.741	55.274
Cathepsin L1	P07711	38 kDa	3	3	10.322	7.7578
Cathepsin S	P25774	37 kDa	0	3	0	3.8789
Cation-independent mannose-6-phosphate receptor	P11717	274 kDa	4	3	4.1289	4.8486
CCA tRNA nucleotidyltransferase 1, mitochondrial	Q96Q11	50 kDa	2	2	3.0967	2.9092
CCR4-NOT transcription complex subunit 1	A5YKK6	267 kDa	2	1	2.0645	0.96972
CCT7 protein	Q6IBT3 (+1)	59 kDa	7	9	8.2579	18.425
CD109 antigen	Q6YHK3	162 kDa	14	6	46.45	13.576
CD166 antigen	Q13740	65 kDa	9	14	27.87	38.789
CD44 antigen	P16070	82 kDa	5	6	47.483	48.486
CD63 antigen	P08962	26 kDa	0	2	0	3.8789
CDC37 protein	Q6FG59	44 kDa	3	6	6.1934	13.576
Cdc42-interacting protein 4	Q15642	68 kDa	4	5	6.1934	7.7578
Cell cycle and apoptosis regulator protein 2	Q8N163	103 kDa	2	4	4.1289	5.8183
Cell division control protein 42 homolog	P60953	21 kDa	0	2	0	3.8789
Ceroid-lipofuscinosis neuronal protein 5	O75503	41 kDa	2	2	2.0645	3.8789
CGI-150 protein	Q9Y3E8	55 kDa	5	6	10.322	13.576
Chitinase-3-like protein 1	P36222	43 kDa	2	6	4.1289	9.6972
Chloride intracellular channel protein	B4DWC4	28 kDa	7	10	10.322	20.364
Chloride intracellular channel protein 1	O00299	27 kDa	13	13	35.096	34.91
Chondroitin sulfate proteoglycan 4	Q6UVK1	251 kDa	56	47	167.22	130.91
Chromobox protein homolog 3	Q13185	21 kDa	5	6	9.2901	13.576
Chromodomain-helicase-DNA-binding protein 7	Q9P2D1	336 kDa	0	2	0	1.9394
Citrate synthase, mitochondrial	O75390	52 kDa	4	2	7.2256	3.8789
Class IVb beta tubulin	Q8IWP6	50 kDa	16	17	71.224	54.304
Clathrin heavy chain 1	Q00610	192 kDa	33	38	100.13	91.154
CLE	Q5RLJ0 (+1)	28 kDa	2	3	2.0645	4.8486
Cleavage and polyadenylation specificity factor subunit 5	O43809	26 kDa	2	2	5.1612	2.9092
Cleavage and polyadenylation-specificity factor subunit 6	F8WJN3 (+1)	52 kDa	2	1	2.0645	1.9394
Cleavage stimulation factor subunit 1	Q05048	48 kDa	1	2	1.0322	2.9092
Cleavage stimulation factor subunit 3	Q12996	83 kDa	4	5	8.2579	8.7275
Clusterin	P10909	52 kDa	19	15	109.42	69.82
Coactosin-like protein	Q14019	16 kDa	2	2	2.0645	3.8789
Coatomer protein complex, subunit epsilon, isoform CRA_g	M0QXB4 (+1)	37 kDa	4	3	5.1612	4.8486
Coatomer subunit alpha	P53621	138 kDa	3	6	10.322	11.637
Coatomer subunit beta	P53618	107 kDa	3	7	6.1934	10.667
Coatomer subunit beta'	P35606	102 kDa	2	3	2.0645	3.8789
Coatomer subunit gamma-1	Q9Y678	98 kDa	3	4	3.0967	7.7578
Cofilin-1	P23528	19 kDa	10	10	20.645	30.061
Cofilin-2	Q9Y281	19 kDa	2	2	11.355	14.546
Cold inducible RNA binding protein, isoform CRA_c	D6W5Y5	32 kDa	1	2	2.0645	3.8789
Collagen alpha-1(VI) chain	P12109	109 kDa	30	22	167.22	110.55
Collagen alpha-1(VII) chain	Q02388	295 kDa	5	3	6.1934	3.8789
Collagen alpha-1(XII) chain	Q99715	333 kDa	33	38	65.031	62.062
Collagen alpha-1(XIV) chain	Q05707	194 kDa	23	27	70.192	55.274
Collagen alpha-1(XVIII) chain	P39060	178 kDa	4	2	7.2256	5.8183
Collagen alpha-2(I) chain	P08123	129 kDa	11	8	44.386	33.94
Collagen alpha-2(V) chain	P05997	145 kDa	1	6	1.0322	7.7578
Collagen alpha-2(VI) chain	P12110	109 kDa	6	7	14.451	16.485
Collagen alpha-3(VI) chain	P12111	344 kDa	1	2	1.0322	1.9394
Complement C1r subcomponent	P00736	80 kDa	4	4	8.2579	7.7578
Complement C1s subcomponent	P09871	77 kDa	1	7	1.0322	13.576
Complement C3	P01024	187 kDa	0	14	0	28.122
Complement component 1 Q subcomponent-binding protein, mitochondrial	Q07021	31 kDa	2	3	4.1289	3.8789
Complement factor B	P00751	86 kDa	5	17	10.322	32.97
Complement factor H	P08603	139 kDa	4	3	8.2579	3.8789
Complement factor I	P05156	66 kDa	2	2	3.0967	1.9394
COP9 signalosome complex subunit 1	Q13098	56 kDa	0	2	0	3.8789
COP9 signalosome complex subunit 2	P61201	52 kDa	3	4	7.2256	16.485
COP9 signalosome complex subunit 3	Q9UNS2	48 kDa	5	3	9.2901	6.788
COP9 signalosome complex subunit 4	Q9BT78	46 kDa	5	7	8.2579	14.546
COP9 signalosome complex subunit 7a	Q9UBW8	30 kDa	0	3	0	5.8183
Copper transport protein ATOX1	O00244	7 kDa	4	4	6.1934	6.788
Core histone macro-H2A.1	O75367	40 kDa	3	2	6.1934	7.7578
Coronin-1B	Q9BR76	54 kDa	3	3	5.1612	4.8486
Coronin-1C	Q9ULV4	53 kDa	16	14	42.322	36.849
Crk-like protein	P46109	34 kDa	3	4	4.1289	7.7578
CTGF protein	Q6FHL8	38 kDa	2	0	3.0967	0
CTP synthase 2	Q9NRF8	66 kDa	2	0	2.0645	0
C-type mannose receptor 2	Q9UBG0	167 kDa	11	12	30.967	32.97
CUB domain-containing protein 1	Q9H5V8	93 kDa	2	1	4.1289	1.9394
Cullin 4B, isoform CRA_e	K4DI93	103 kDa	3	4	5.1612	6.788
Cullin-1	Q13616	90 kDa	3	3	3.0967	4.8486
Cullin-3	Q13618	89 kDa	2	1	3.0967	1.9394
Cullin-associated NEDD8-dissociated protein 1	Q86VP6	136 kDa	13	14	29.935	31.031
C-X-C motif chemokine	D6RF92 (+1)	12 kDa	0	2	0	3.8789
C-X-C motif chemokine 2	P19875	11 kDa	0	2	0	18.425
C-X-C motif chemokine 3	P19876	11 kDa	0	5	2.0645	15.516
C-X-C motif chemokine 5	P42830	12 kDa	0	4	0	3.8789
Cystathionine gamma-lyase	P32929	45 kDa	0	3	0	3.8789
Cystatin-B	P04080	11 kDa	4	5	11.355	12.606
Cystatin-C	P01034	16 kDa	6	4	44.386	30.061
Cystatin-SN	P01037	16 kDa	2	0	3.0967	0
Cysteine and histidine-rich domain-containing protein 1	Q9UHD1	37 kDa	0	3	0	3.8789
Cysteine-rich C-terminal protein 1	Q9UGL9	10 kDa	2	0	2.0645	0
Cysteine--tRNA ligase, cytoplasmic	P49589	85 kDa	7	10	15.483	15.516
Cytochrome c	P99999	12 kDa	10	9	29.935	34.91
Cytoplasmic aconitate hydratase	P21399	98 kDa	7	9	12.387	16.485
Cytoplasmic dynein 1 heavy chain 1	Q14204	532 kDa	16	22	26.838	46.547
Cytoplasmic FMR1-interacting protein 1	Q7L576	145 kDa	2	1	3.0967	0.96972
Cytoskeleton-associated protein 4	Q07065	66 kDa	2	2	3.0967	3.8789
Cytoskeleton-associated protein 5	Q14008	226 kDa	7	3	8.2579	3.8789
Cytosol aminopeptidase	P28838 (+1)	56 kDa	14	11	23.741	18.425
Cytosolic acyl coenzyme A thioester hydrolase	O00154	42 kDa	5	4	8.2579	8.7275
Cytosolic non-specific dipeptidase	Q96KP4	53 kDa	10	10	27.87	20.364
Delta-aminolevulinic acid dehydratase	P13716	36 kDa	1	2	4.1289	3.8789
Delta-like protein	Q4KMR2	134 kDa	1	2	2.0645	2.9092
Density-regulated protein	O43583	22 kDa	2	3	2.0645	5.8183
Deoxycytidylate deaminase	P32321	20 kDa	1	2	1.0322	3.8789
Deoxyribonuclease-2-alpha	O00115	40 kDa	2	0	4.1289	0
Developmentally-regulated GTP-binding protein 1	Q9Y295	41 kDa	2	2	3.0967	3.8789
Diablo homolog, mitochondrial	Q9NR28	27 kDa	2	4	4.1289	6.788
Dickkopf-related protein 3	Q9UBP4	38 kDa	7	5	19.612	17.455
Dihydrolipoyl dehydrogenase	B4DFL1 (+1)	49 kDa	10	6	20.645	11.637
Dihydropyrimidinase-related protein 2	Q16555	62 kDa	11	15	41.289	69.82
Di-N-acetylchitobiase	Q01459	44 kDa	4	0	8.2579	0
Dipeptidyl peptidase 3	Q9NY33	83 kDa	10	14	16.516	31.031
Dipeptidyl peptidase 9	Q86TI2	98 kDa	2	4	6.1934	4.8486
Discoidin, CUB and LCCL domain-containing protein 2	Q96PD2	85 kDa	3	3	9.2901	9.6972
Disintegrin and metalloproteinase domain-containing protein 10	O14672	84 kDa	1	2	2.0645	2.9092
Disks large homolog 1	Q12959	100 kDa	2	2	3.0967	3.8789
DNA damage-binding protein 1	Q16531	127 kDa	13	10	19.612	20.364
DNA replication licensing factor MCM2	P49736	102 kDa	0	2	0	1.9394
DNA replication licensing factor MCM3	P25205	91 kDa	3	3	4.1289	6.788
DNA-(apurinic or apyrimidinic site) lyase	P27695	36 kDa	3	6	5.1612	8.7275
DNA-dependent protein kinase catalytic subunit	P78527	469 kDa	0	4	0	4.8486
DNA-directed RNA polymerase II subunit RPB1	P24928	217 kDa	2	0	2.0645	0
DnaJ homolog subfamily B member 11	Q9UBS4	41 kDa	2	0	2.0645	0
Dopamine receptor interacting protein 4	Q4W4Y1 (+1)	96 kDa	11	10	21.677	17.455
Double-stranded RNA-binding protein Staufen homolog 1	O95793	63 kDa	3	2	5.1612	4.8486
DPYSL3 protein	Q6DEN2	74 kDa	21	27	98.062	101.82
Drebrin-like protein	Q9UJU6	48 kDa	2	5	4.1289	7.7578
D-tyrosyl-tRNA(Tyr) deacylase	Q496C9 (+1)	23 kDa	2	2	5.1612	6.788
Dynactin subunit 1	Q14203	142 kDa	2	0	3.0967	0
Dynamin-1-like protein	O00429	82 kDa	2	1	4.1289	0.96972
Dynein light chain roadblock-type 1	Q9NP97	11 kDa	2	2	3.0967	7.7578
Dystonin	Q03001	861 kDa	17	28	23.741	48.486
Dystroglycan	Q14118	97 kDa	4	4	11.355	6.788
E3 ubiquitin-protein ligase HUWE1	Q7Z6Z7	482 kDa	3	6	3.0967	8.7275
E3 ubiquitin-protein ligase LRSAM1	Q6UWE0	84 kDa	1	4	1.0322	3.8789
Early endosome antigen 1	Q15075	162 kDa	9	11	13.419	21.334
Echinoderm microtubule-associated protein-like 4	Q9HC35	109 kDa	1	2	2.0645	4.8486
Ectonucleotide pyrophosphatase/phosphodiesterase 3	Q308M7	76 kDa	0	2	0	1.9394
EF-hand domain-containing protein D2	Q96C19	27 kDa	5	4	8.2579	9.6972
EH domain-containing protein 1	Q9H4M9	61 kDa	3	8	4.1289	10.667
EIF4G1 protein	B2RU10 (+1)	176 kDa	5	10	9.2901	14.546
EIF5 protein	Q6IBU0	49 kDa	4	4	6.1934	5.8183
ELAV-like protein 1	Q15717	36 kDa	7	6	13.419	16.485
Electron transfer flavoprotein subunit beta	P38117	28 kDa	1	2	2.0645	3.8789
ELKS/Rab6-interacting/CAST family member 1	Q8IUD2	128 kDa	2	0	2.0645	0
Elongation factor 1-alpha 1	P68104 (+1)	50 kDa	9	13	27.87	66.911
Elongation factor 1-beta	P24534	25 kDa	2	5	8.2579	12.606
Elongation factor 1-gamma	P26641	50 kDa	13	11	65.031	48.486
Elongation factor 2	P13639	95 kDa	34	33	185.8	140.61
EMILIN-1	Q9Y6C2	107 kDa	6	4	10.322	10.667
Endophilin-A2	Q99961	41 kDa	3	6	4.1289	6.788
Endoplasmic reticulum aminopeptidase 1	Q9NZ08	107 kDa	2	0	4.1289	0
Endoplasmic reticulum aminopeptidase 2	Q6P179	110 kDa	4	4	5.1612	3.8789
Endoplasmic reticulum mannosyl-oligosaccharide 1,2-alpha-mannosidase	Q9UKM7	80 kDa	2	4	3.0967	6.788
Endoplasmic reticulum resident protein 29	P30040	29 kDa	7	6	24.774	21.334
Endoplasmic reticulum resident protein 44	Q9BS26	47 kDa	2	2	2.0645	2.9092
Endoplasmin	P14625 (+1)	92 kDa	21	19	73.288	75.638
Endothelial differentiation-related factor 1	O60869	16 kDa	1	2	2.0645	1.9394
Endothelial protein C receptor	Q9UNN8	27 kDa	2	3	3.0967	5.8183
Enhancer of rudimentary homolog	P84090	12 kDa	2	0	4.1289	0
Enolase-phosphatase E1	Q9UHY7	29 kDa	3	0	6.1934	0
Enoyl-CoA delta isomerase 1, mitochondrial	P42126	33 kDa	2	3	8.2579	5.8183
Epididymal secretory protein E1	P61916	17 kDa	2	1	4.1289	1.9394
Epididymis luminal protein 189	Q5HYB6	27 kDa	12	12	68.127	68.85
Epididymis secretory protein Li 109	V9HW75	50 kDa	1	2	2.0645	3.8789
Epididymis secretory protein Li 113	V9HW79	57 kDa	2	7	4.1289	14.546
Epididymis secretory protein Li 297	Q86Z22	24 kDa	6	5	30.967	29.092
Epithelial discoidin domain-containing receptor 1	Q08345	101 kDa	1	2	1.0322	3.8789
ERO1-like protein alpha	Q96HE7	54 kDa	1	2	2.0645	1.9394
ES1 protein homolog, mitochondrial	P30042	28 kDa	0	2	0	2.9092
Eukaryotic initiation factor 4A-I	P60842	46 kDa	15	9	34.064	23.273
Eukaryotic initiation factor 4A-II	Q14240	46 kDa	2	3	21.677	22.304
Eukaryotic initiation factor 4A-III	P38919	47 kDa	2	1	8.2579	3.8789
Eukaryotic peptide chain release factor subunit 1	P62495	49 kDa	2	3	3.0967	8.7275
Eukaryotic translation elongation factor 1 delta (Guanine nucleotide exchange protein), isoform CRA_b	D3DWK1	71 kDa	6	10	14.451	36.849
Eukaryotic translation initiation factor 2 subunit 1	P05198	36 kDa	3	2	8.2579	1.9394
Eukaryotic translation initiation factor 2 subunit 3	P41091	51 kDa	5	3	10.322	3.8789
Eukaryotic translation initiation factor 2A	Q9BY44	65 kDa	4	5	6.1934	12.606
Eukaryotic translation initiation factor 3 subunit A	Q14152	167 kDa	9	6	17.548	11.637
Eukaryotic translation initiation factor 3 subunit B	P55884	92 kDa	4	3	7.2256	4.8486
Eukaryotic translation initiation factor 3 subunit C-like protein	B5ME19 (+1)	105 kDa	4	4	9.2901	5.8183
Eukaryotic translation initiation factor 3 subunit E	P60228	52 kDa	1	3	1.0322	4.8486
Eukaryotic translation initiation factor 3 subunit F	O00303	38 kDa	0	3	0	5.8183
Eukaryotic translation initiation factor 3 subunit G	O75821	36 kDa	2	1	3.0967	1.9394
Eukaryotic translation initiation factor 3 subunit H	O15372	40 kDa	3	2	5.1612	6.788
Eukaryotic translation initiation factor 3 subunit I	Q13347	37 kDa	2	3	5.1612	4.8486
Eukaryotic translation initiation factor 3 subunit J	O75822	29 kDa	1	3	2.0645	4.8486
Eukaryotic translation initiation factor 3 subunit L	Q9Y262	67 kDa	9	7	14.451	14.546
Eukaryotic translation initiation factor 4B	P23588	69 kDa	0	4	0	12.606
Eukaryotic translation initiation factor 5B	O60841	139 kDa	1	5	2.0645	7.7578
Exportin-1	O14980	123 kDa	6	11	13.419	19.394
Exportin-2	P55060	110 kDa	11	14	21.677	28.122
Exportin-T	O43592	110 kDa	2	2	2.0645	3.8789
Extended synaptotagmin-1	Q9BSJ8	123 kDa	5	4	10.322	4.8486
Extracellular matrix protein 1	Q16610	61 kDa	15	11	52.644	23.273
Extracellular serine/threonine protein kinase FAM20C	Q8IXL6	66 kDa	3	1	13.419	0.96972
Extracellular superoxide dismutase [Cu-Zn]	P08294	26 kDa	9	9	66.063	46.547
Ezrin	P15311	69 kDa	11	9	68.127	83.396
FACT complex subunit SPT16	Q9Y5B9	120 kDa	6	7	8.2579	10.667
FACT complex subunit SSRP1	Q08945	81 kDa	1	2	1.0322	2.9092
F-actin-capping protein subunit alpha-1	P52907	33 kDa	6	8	18.58	14.546
F-actin-capping protein subunit alpha-2	P47755	33 kDa	1	3	7.2256	7.7578
Far upstream element-binding protein 1	Q96AE4	68 kDa	6	9	19.612	31.031
Far upstream element-binding protein 2	Q92945	73 kDa	3	5	8.2579	18.425
Far upstream element-binding protein 3	Q96I24	62 kDa	0	3	0	9.6972
Farnesyl pyrophosphate synthase	P14324	48 kDa	7	5	21.677	14.546
FAS-associated factor 1	Q9UNN5	74 kDa	2	1	2.0645	0.96972
Fascin	Q16658	55 kDa	13	10	38.193	22.304
Fatty acid synthase	P49327	273 kDa	38	45	124.9	133.82
Fatty acid-binding protein, epidermal	Q01469	15 kDa	2	4	6.1934	5.8183
F-box/LRR-repeat protein 13	Q8NEE6	84 kDa	2	0	2.0645	0
F-box-like/WD repeat-containing protein TBL1XR1	Q9BZK7	56 kDa	2	1	3.0967	0.96972
Ferritin heavy chain	P02794	21 kDa	3	3	6.1934	7.7578
Ferritin light chain	P02792	20 kDa	3	2	12.387	2.9092
Fibrillin-1	P35555	312 kDa	30	17	81.546	32.001
Fibrillin-2	P35556	315 kDa	8	4	22.709	9.6972
Fibronectin	P02751	263 kDa	123	101	1181.9	759.29
Fibulin-1	P23142	77 kDa	2	0	5.1612	0
Filamin-A	P21333	281 kDa	125	136	597.66	590.56
Filamin-B	O75369	278 kDa	33	51	95.998	163.88
Filamin-C	Q14315	291 kDa	84	95	362.31	418.92
Flap endonuclease 1	P39748	43 kDa	1	2	1.0322	3.8789
FN1 protein	B7ZLE5	247 kDa	3	2	1159.2	743.78
Focal adhesion kinase 1	Q05397	119 kDa	0	2	0	1.9394
Follistatin	P19883	38 kDa	0	2	0	1.9394
Follistatin-related protein 1	Q12841	35 kDa	11	8	24.774	12.606
Fragile X mental retardation syndrome-related protein 1	P51114	70 kDa	3	1	3.0967	1.9394
FRAS1-related extracellular matrix protein 2	Q5SZK8	351 kDa	0	3	0	2.9092
Fructose-bisphosphate aldolase A	P04075	39 kDa	31	29	243.61	264.73
Fructose-bisphosphate aldolase C	P09972	39 kDa	6	4	29.935	30.061
Fumarate hydratase, mitochondrial	P07954	55 kDa	6	7	10.322	10.667
Fumarylacetoacetase	P16930	46 kDa	5	8	11.355	19.394
Galectin-1	P09382	15 kDa	9	10	52.644	47.516
Galectin-3	P17931	26 kDa	7	5	49.547	34.91
Galectin-3-binding protein	Q08380	65 kDa	17	7	84.643	19.394
Gamma-enolase	P09104	47 kDa	12	12	105.29	88.245
Gamma-glutamyl hydrolase	Q92820	36 kDa	6	1	11.355	2.9092
Gamma-glutamylcyclotransferase	O75223	21 kDa	3	1	4.1289	1.9394
GDP-fucose protein O-fucosyltransferase 1	Q9H488	44 kDa	2	1	4.1289	1.9394
Gelsolin	P06396	86 kDa	32	19	83.611	55.274
General transcription factor II, i	Q499G6	110 kDa	0	2	0	2.9092
General vesicular transport factor p115	O60763	108 kDa	6	8	11.355	14.546
Glia-derived nexin	P07093	44 kDa	16	18	68.127	93.093
Glucosamine-6-phosphate isomerase 1	P46926	33 kDa	1	4	1.0322	5.8183
Glucosamine-6-phosphate isomerase 2	Q8TDQ7	31 kDa	0	3	0	6.788
Glucose 1,6-bisphosphate synthase	Q6PCE3	70 kDa	4	4	7.2256	6.788
Glucose-6-phosphate 1-dehydrogenase	P11413	59 kDa	7	10	19.612	19.394
Glucose-6-phosphate isomerase	P06744	63 kDa	24	18	75.353	52.365
Glucosidase 2 subunit beta	P14314	59 kDa	6	8	10.322	17.455
Glutamate dehydrogenase	B4E0N9 (+1)	54 kDa	8	5	18.58	10.667
Glutamate--cysteine ligase catalytic subunit	P48506	73 kDa	2	2	4.1289	2.9092
Glutamine--tRNA ligase	P47897	88 kDa	3	5	5.1612	7.7578
Glutaredoxin-1	P35754	12 kDa	2	2	7.2256	7.7578
Glutaredoxin-3	O76003	37 kDa	0	2	0	3.8789
Glutathione reductase, mitochondrial	P00390	56 kDa	7	4	12.387	7.7578
Glutathione S-transferase omega-1	P78417	28 kDa	8	7	18.58	17.455
Glutathione S-transferase P	P09211	23 kDa	6	4	19.612	15.516
Glutathione synthetase	P48637	52 kDa	12	12	25.806	26.182
Glyceraldehyde-3-phosphate dehydrogenase	P04406	36 kDa	17	21	73.288	165.82
Glycine--tRNA ligase	P41250	83 kDa	7	19	15.483	44.607
Glycogen phosphorylase, brain form	P11216	97 kDa	12	11	17.548	23.273
Glycogen phosphorylase, liver form	P06737	97 kDa	3	4	14.451	15.516
Glycogenin-1	P46976	39 kDa	4	5	10.322	18.425
Glyoxylate reductase/hydroxypyruvate reductase	Q9UBQ7	36 kDa	1	2	2.0645	2.9092
Glypican-1	P35052	62 kDa	6	5	11.355	14.546
GMP synthase [glutamine-hydrolyzing]	P49915	77 kDa	1	4	2.0645	6.788
Golgi integral membrane protein 4	O00461	82 kDa	2	0	7.2256	0
Golgi membrane protein 1	Q8NBJ4	45 kDa	4	1	8.2579	0.96972
Golgi resident protein GCP60	Q9H3P7	61 kDa	1	2	2.0645	4.8486
Golgin subfamily A member 4	Q13439	261 kDa	1	2	3.0967	1.9394
Granulins	P28799	64 kDa	5	5	11.355	11.637
Group XV phospholipase A2	Q8NCC3	47 kDa	4	5	7.2256	9.6972
Growth factor receptor-bound protein 2	P62993	25 kDa	2	3	5.1612	6.788
Growth-regulated alpha protein	P09341	11 kDa	1	7	2.0645	30.061
GTP-binding nuclear protein Ran	P62826	24 kDa	3	2	5.1612	2.9092
GTP-GDP dissociation stimulator 1 isoform A	Q6U7G8	56 kDa	2	0	4.1289	0
Guanine nucleotide-binding protein G(i) subunit alpha-2	P04899	40 kDa	2	0	3.0967	0
Guanine nucleotide-binding protein subunit beta-2-like 1	P63244	35 kDa	1	2	1.0322	3.8789
Guanylate binding protein 1	Q5D1D5	68 kDa	4	9	9.2901	23.273
Heat shock 70 kDa protein 13	P48723	52 kDa	2	3	4.1289	4.8486
Heat shock 70 kDa protein 1A/1B	P08107	70 kDa	21	13	104.26	68.85
Heat shock 70 kDa protein 4	P34932	94 kDa	22	21	43.354	46.547
Heat shock cognate 71 kDa protein	P11142	71 kDa	39	38	219.87	223.04
Heat shock protein 105 kDa	Q92598	97 kDa	4	3	11.355	8.7275
Heat shock protein beta-1	P04792	23 kDa	7	6	19.612	18.425
Heat shock protein HSP 90-alpha	P07900	85 kDa	32	26	286.96	225.94
Heat shock protein HSP 90-beta	P08238	83 kDa	60	55	354.06	318.07
Hematological and neurological expressed 1-like protein	Q9H910	20 kDa	0	2	0	2.9092
Heme-binding protein 2	Q9Y5Z4	23 kDa	3	3	5.1612	4.8486
Hepatocyte growth factor receptor	P08581	156 kDa	3	3	5.1612	2.9092
Hepatoma-derived growth factor	P51858	27 kDa	3	5	4.1289	9.6972
Heterogeneous nuclear ribonucleoprotein A/B	Q99729	36 kDa	2	3	5.1612	14.546
Heterogeneous nuclear ribonucleoprotein A1	P09651	39 kDa	10	12	21.677	31.031
Heterogeneous nuclear ribonucleoprotein A3, isoform CRA_a	B4DDB6	37 kDa	1	2	2.0645	2.9092
Heterogeneous nuclear ribonucleoprotein D0	Q14103	38 kDa	10	7	26.838	25.213
Heterogeneous nuclear ribonucleoprotein D-like	O14979	46 kDa	1	2	5.1612	14.546
Heterogeneous nuclear ribonucleoprotein F	P52597	46 kDa	2	3	11.355	9.6972
Heterogeneous nuclear ribonucleoprotein H	P31943	49 kDa	4	3	16.516	8.7275
Heterogeneous nuclear ribonucleoprotein H3	P31942	37 kDa	4	3	14.451	10.667
Heterogeneous nuclear ribonucleoprotein K	P61978	51 kDa	8	12	24.774	37.819
Heterogeneous nuclear ribonucleoprotein L	P14866	64 kDa	5	9	7.2256	14.546
Heterogeneous nuclear ribonucleoprotein M	P52272	78 kDa	2	0	3.0967	0
Heterogeneous nuclear ribonucleoprotein Q	O60506	70 kDa	14	8	46.45	29.092
Heterogeneous nuclear ribonucleoprotein R	O43390	71 kDa	9	4	46.45	24.243
Heterogeneous nuclear ribonucleoprotein U	Q00839	91 kDa	1	3	1.0322	3.8789
Heterogeneous nuclear ribonucleoprotein U-like protein 2	Q1KMD3	85 kDa	1	2	2.0645	2.9092
Heterogeneous nuclear ribonucleoproteins A2/B1	P22626	37 kDa	10	10	22.709	21.334
Heterogeneous nuclear ribonucleoproteins C1/C2	P07910	34 kDa	6	6	15.483	9.6972
Hexokinase-1	P19367	102 kDa	11	14	19.612	21.334
High mobility group protein B1	P09429	25 kDa	7	12	23.741	37.819
High mobility group protein B2	P26583 (+1)	24 kDa	6	3	15.483	9.6972
High mobility group protein HMG-I/HMG-Y	P17096	12 kDa	2	3	6.1934	11.637
Hippocalcin-like protein 1	P37235	22 kDa	3	3	8.2579	5.8183
Histidine--tRNA ligase, cytoplasmic	P12081	57 kDa	13	8	24.774	14.546
Histone acetyltransferase type B catalytic subunit	O14929	50 kDa	3	4	8.2579	6.788
Histone deacetylase 2	Q92769	55 kDa	2	0	3.0967	0
Histone H1.3	P16402	22 kDa	2	1	5.1612	1.9394
Histone H2A type 1-B/E	P04908 (+2)	14 kDa	3	4	10.322	16.485
Histone H2B type F-S	P57053	14 kDa	4	6	7.2256	7.7578
Histone H3.1	P68431 (+2)	15 kDa	1	2	2.0645	5.8183
Histone H4	P62805	11 kDa	3	5	4.1289	19.394
Histone-arginine methyltransferase CARM1	Q86X55	66 kDa	1	3	4.1289	5.8183
Histone-binding protein RBBP4	Q09028	48 kDa	4	3	22.709	13.576
Histone-binding protein RBBP7	Q16576	48 kDa	10	8	22.709	15.516
HLA class I histocompatibility antigen, B-67 alpha chain	Q29836	40 kDa	2	6	4.1289	20.364
Hydroxyacyl-coenzyme A dehydrogenase, mitochondrial	Q16836	34 kDa	4	2	6.1934	2.9092
Hydroxyacylglutathione hydrolase, mitochondrial	Q16775	34 kDa	3	3	10.322	4.8486
Hypoxanthine-guanine phosphoribosyltransferase	P00492	25 kDa	5	5	12.387	17.455
Hypoxia up-regulated protein 1	Q9Y4L1	111 kDa	0	2	0	1.9394
Iduronate 2-sulfatase	P22304	62 kDa	1	2	1.0322	1.9394
Immunity-related GTPase family Q protein	Q8WZA9	63 kDa	2	4	4.1289	9.6972
Importin subunit alpha-3	O00629	58 kDa	3	3	6.1934	5.8183
Importin subunit alpha-7	O60684	60 kDa	1	2	1.0322	2.9092
Importin subunit beta-1	Q14974	97 kDa	10	8	22.709	18.425
Importin-5	O00410	124 kDa	16	14	26.838	27.152
Importin-7	O95373	120 kDa	4	5	8.2579	7.7578
Importin-9	Q96P70	116 kDa	4	5	8.2579	7.7578
Inhibin beta A chain	P08476	47 kDa	0	6	0	7.7578
Inorganic pyrophosphatase	Q15181	33 kDa	0	3	0	9.6972
Inosine triphosphate pyrophosphatase	Q9BY32	21 kDa	2	1	3.0967	0.96972
Inositol monophosphatase 1	P29218	30 kDa	4	6	10.322	11.637
Insulin-degrading enzyme	P14735	118 kDa	4	2	7.2256	2.9092
Insulin-like growth factor binding protein 3	A6XND0 (+1)	30 kDa	0	3	0	7.7578
Insulin-like growth factor-binding protein 1	P08833 (+1)	28 kDa	2	4	4.1289	12.606
Insulin-like growth factor-binding protein 2	P18065	35 kDa	6	8	23.741	20.364
Insulin-like growth factor-binding protein 6	P24592	25 kDa	4	2	12.387	2.9092
Insulin-like growth factor-binding protein 7	Q16270	29 kDa	4	3	12.387	6.788
Integrin alpha-3	P26006	117 kDa	3	2	5.1612	3.8789
Integrin beta-1	P05556	88 kDa	0	2	0	2.9092
Interferon-induced GTP-binding protein Mx1	P20591	76 kDa	0	2	0	3.8789
Interleukin 6	H9C875 (+1)	24 kDa	0	11	0	37.819
Interleukin enhancer-binding factor 2	Q12905	43 kDa	11	13	50.579	55.274
Interleukin-8	P10145	11 kDa	1	2	1.0322	16.485
IQ motif containing GTPase activating protein 1	A4QPB0 (+1)	189 kDa	48	46	119.74	138.67
Iron-responsive element binding protein 2, isoform CRA_a	D3DW85	105 kDa	2	0	3.0967	0
Iroquois-class homeodomain protein IRX-3	P78415	52 kDa	0	2	0	1.9394
Isoamyl acetate-hydrolyzing esterase 1 homolog	Q2TAA2	28 kDa	1	2	2.0645	2.9092
Isochorismatase domain-containing protein 1	Q96CN7	32 kDa	4	2	7.2256	3.8789
Isocitrate dehydrogenase [NADP] cytoplasmic	O75874 (+1)	47 kDa	18	14	47.483	52.365
Keratin 1	H6VRG3 (+1)	66 kDa	19	23	46.45	78.547
Keratin, type I cytoskeletal 10	P13645	59 kDa	8	18	16.516	46.547
Keratin, type I cytoskeletal 14	P02533	52 kDa	2	3	5.1612	12.606
Keratin, type I cytoskeletal 9	P35527	62 kDa	9	15	24.774	58.183
Keratin, type II cytoskeletal 2 epidermal	P35908	65 kDa	3	17	7.2256	43.637
Keratin-associated protein 4-7	Q9BYR0	23 kDa	1	2	1.0322	1.9394
KH domain-containing, RNA-binding, signal transduction-associated protein 1	Q07666	48 kDa	3	4	6.1934	6.788
Kinectin	Q86UP2	156 kDa	3	1	6.1934	3.8789
Kinesin-1 heavy chain	P33176	110 kDa	2	4	3.0967	7.7578
Kynurenine--oxoglutarate transaminase 3	Q6YP21	51 kDa	2	1	4.1289	0.96972
Lactoylglutathione lyase	Q04760	21 kDa	4	6	12.387	16.485
Lamina-associated polypeptide 2, isoforms beta/gamma	P42167	51 kDa	0	3	0	5.8183
Lamin-B1	P20700	66 kDa	9	15	25.806	52.365
Lamin-B2	Q03252	68 kDa	9	12	28.902	42.668
Laminin subunit alpha-5	O15230	400 kDa	43	28	113.55	63.032
Laminin subunit beta-1	P07942	198 kDa	35	26	85.675	48.486
Laminin subunit gamma-1	P11047	178 kDa	35	24	94.965	55.274
Laminin, alpha 4, isoform CRA_b	H0UI49 (+1)	202 kDa	10	8	17.548	18.425
LanC-like protein 2	Q9NS86	51 kDa	2	1	3.0967	0.96972
Latent-transforming growth factor beta-binding protein 1	Q14766	187 kDa	3	4	4.1289	6.788
Leucine-rich repeat flightless-interacting protein 1	Q32MZ4	89 kDa	1	3	4.1289	4.8486
Leucine-rich repeat-containing protein 47	Q8N1G4	63 kDa	3	7	7.2256	14.546
Leukemia inhibitory factor	P15018	22 kDa	0	6	0	12.606
Leukocyte elastase inhibitor	P30740	43 kDa	6	3	12.387	4.8486
Leukotriene A-4 hydrolase	P09960	69 kDa	20	21	73.288	64.002
LIM and SH3 domain protein 1	Q14847	30 kDa	3	4	4.1289	15.516
LIM domain and actin-binding protein 1	Q9UHB6	85 kDa	2	0	3.0967	0
Limbic system-associated membrane protein	Q13449	37 kDa	3	3	5.1612	4.8486
L-lactate dehydrogenase A chain	P00338	37 kDa	17	24	122.84	148.37
L-lactate dehydrogenase B chain	P07195	37 kDa	14	13	85.675	102.79
Low molecular weight phosphotyrosine protein phosphatase	P24666	18 kDa	2	4	5.1612	5.8183
Low-density lipoprotein receptor	P01130	95 kDa	2	9	3.0967	16.485
Low-density lipoprotein receptor-related protein 1B	Q9NZR2	515 kDa	3	2	4.1289	1.9394
Lupus La protein	P05455	47 kDa	11	8	22.709	20.364
Lysine--tRNA ligase	Q15046	68 kDa	5	3	8.2579	7.7578
Lysosomal alpha-glucosidase	P10253	105 kDa	2	1	3.0967	1.9394
Lysosomal alpha-mannosidase	O00754	114 kDa	1	3	2.0645	2.9092
Lysosomal protective protein	P10619 (+1)	54 kDa	3	1	5.1612	0.96972
Lysosomal Pro-X carboxypeptidase	P42785	56 kDa	1	4	3.0967	6.788
Lysyl oxidase homolog 1	Q08397	63 kDa	6	2	24.774	1.9394
Lysyl oxidase homolog 2	Q9Y4K0 (+1)	87 kDa	3	5	4.1289	9.6972
m7GpppX diphosphatase	Q96C86	39 kDa	3	2	9.2901	3.8789
Macrophage colony-stimulating factor 1	P09603	60 kDa	0	2	0	6.788
Macrophage migration inhibitory factor	P14174	12 kDa	2	2	8.2579	5.8183
Macrophage-capping protein	P40121	38 kDa	14	14	67.095	70.79
Major prion protein	P04156	28 kDa	1	2	5.1612	9.6972
Major vault protein	Q14764	99 kDa	5	14	8.2579	21.334
Malate dehydrogenase	Q6FHZ0	36 kDa	20	13	67.095	52.365
Malate dehydrogenase, cytoplasmic	P40925	36 kDa	13	9	30.967	23.273
Malignant T-cell-amplified sequence 1	Q9ULC4	21 kDa	1	2	1.0322	2.9092
Matrilin-2	O00339	107 kDa	2	1	2.0645	0.96972
Matrin-3	P43243	95 kDa	2	2	6.1934	5.8183
Matrix metalloproteinase 1 (Interstitial collagenase)	Q5TZP0	54 kDa	2	13	3.0967	28.122
Matrix metalloproteinase 14 (Membrane-inserted)	K4RH61 (+1)	66 kDa	2	3	3.0967	4.8486
Melanotransferrin	P08582	80 kDa	0	2	0	1.9394
Mesencephalic astrocyte-derived neurotrophic factor	P55145	21 kDa	2	1	5.1612	0.96972
Metalloproteinase inhibitor 1	P01033	23 kDa	5	7	19.612	25.213
Metalloproteinase inhibitor 2	P16035	24 kDa	3	3	30.967	24.243
Methionine adenosyltransferase 2 subunit beta	Q9NZL9	38 kDa	4	5	12.387	12.606
Methionine aminopeptidase 2	P50579	53 kDa	3	5	5.1612	7.7578
MICOS complex subunit MIC60	Q16891	84 kDa	0	2	0	2.9092
Microtubule-actin cross-linking factor 1, isoforms 1/2/3/5	Q9UPN3	838 kDa	11	18	17.548	33.94
Microtubule-associated protein 1B	P46821	271 kDa	22	15	48.515	31.031
Microtubule-associated protein 4	P27816	121 kDa	1	9	1.0322	14.546
Microtubule-associated protein RP/EB family member 1	Q15691	30 kDa	2	4	5.1612	14.546
Mitochondrial dynamin-like 120 kDa protein	E5KLM2 (+1)	112 kDa	3	2	4.1289	1.9394
Mitochondrial enolase superfamily member 1	Q7L5Y1	50 kDa	0	2	0	2.9092
Mitochondrial import inner membrane translocase subunit Tim13	Q9Y5L4	11 kDa	1	2	1.0322	3.8789
Mitogen-activated protein kinase 1	P28482	41 kDa	2	1	7.2256	1.9394
Mitogen-activated protein kinase 14	Q16539	41 kDa	2	1	6.1934	1.9394
Moesin	P26038	68 kDa	53	55	208.51	232.73
Molybdopterin synthase sulfur carrier subunit	O96033	10 kDa	1	2	2.0645	3.8789
Msx2-interacting protein	Q96T58	402 kDa	2	0	2.0645	0
Multifunctional protein ADE2	P22234	47 kDa	10	13	19.612	23.273
Multiple epidermal growth factor-like domains protein 10	Q96KG7	122 kDa	0	2	0	1.9394
Multiple epidermal growth factor-like domains protein 8	Q7Z7M0	303 kDa	7	5	11.355	7.7578
Multiple inositol polyphosphate phosphatase 1	Q9UNW1	55 kDa	2	3	3.0967	4.8486
Muscle type neuropilin 1	Q71SW6	72 kDa	7	5	15.483	16.485
Myosin light polypeptide 6	P60660	17 kDa	5	4	11.355	8.7275
Myosin regulatory light chain 12A	P19105	20 kDa	1	3	4.1289	8.7275
Myosin-9	P35579	227 kDa	59	55	142.45	135.76
Myotrophin	P58546	13 kDa	3	5	10.322	13.576
Myristoylated alanine-rich C-kinase substrate	P29966	32 kDa	1	4	2.0645	6.788
N(4)-(beta-N-acetylglucosaminyl)-L-asparaginase	P20933	37 kDa	1	2	1.0322	1.9394
N(G),N(G)-dimethylarginine dimethylaminohydrolase 1	O94760	31 kDa	1	2	1.0322	2.9092
N(G),N(G)-dimethylarginine dimethylaminohydrolase 2	O95865	30 kDa	4	5	7.2256	9.6972
Na(+)/H(+) exchange regulatory cofactor NHE-RF	B2R6A3 (+1)	39 kDa	2	3	3.0967	5.8183
N-acetyl-D-glucosamine kinase	Q9UJ70	37 kDa	4	4	11.355	7.7578
N-acetylgalactosamine-6-sulfatase	P34059	58 kDa	1	2	2.0645	2.9092
N-acetylgalactosaminyltransferase 7	Q86SF2	75 kDa	3	0	5.1612	0
N-acetylglucosamine-6-sulfatase	P15586	62 kDa	5	4	8.2579	6.788
NAD(P)H-hydrate epimerase	Q8NCW5	32 kDa	1	3	2.0645	6.788
NAD-dependent malic enzyme, mitochondrial	P23368	65 kDa	3	0	4.1289	0
N-alpha-acetyltransferase 25, NatB auxiliary subunit	Q14CX7	112 kDa	6	3	9.2901	3.8789
N-alpha-acetyltransferase 50	Q9GZZ1	19 kDa	2	0	3.0967	0
Nardilysin	O43847	132 kDa	4	9	8.2579	14.546
Nascent polypeptide-associated complex subunit alpha, muscle-specific form	E9PAV3	205 kDa	3	4	5.1612	10.667
NEDD8-activating enzyme E1 regulatory subunit	Q13564	60 kDa	2	1	5.1612	2.9092
NEDD8-conjugating enzyme Ubc12	P61081	21 kDa	0	3	0	2.9092
Neogenin	Q92859	160 kDa	12	6	19.612	11.637
Nesprin-3	Q6ZMZ3	112 kDa	1	2	1.0322	1.9394
Netrin receptor DCC	P43146	158 kDa	8	6	16.516	12.606
NEU1 protein	Q6IBT5 (+1)	45 kDa	2	4	6.1934	6.788
Neuroblast differentiation-associated protein AHNAK	Q09666	629 kDa	29	22	71.224	42.668
Neurogenic locus notch homolog protein 2	Q04721	265 kDa	2	4	3.0967	4.8486
Neurolysin, mitochondrial	Q9BYT8	81 kDa	5	3	8.2579	3.8789
Neuromodulin	P17677	25 kDa	2	0	2.0645	0
Neuronal pentraxin-1	Q15818	47 kDa	1	10	2.0645	31.031
Neuroserpin	Q99574	46 kDa	16	10	103.22	49.456
Neutral alpha-glucosidase AB	Q14697	107 kDa	9	15	30.967	35.88
NF90a	F4ZW64 (+1)	76 kDa	17	20	67.095	59.153
Niban-like protein 1	Q96TA1	84 kDa	6	7	16.516	16.485
Nicotinamide phosphoribosyltransferase	P43490	56 kDa	11	20	30.967	66.911
Nidogen-1	P14543	136 kDa	9	8	16.516	18.425
Nidogen-2	Q14112	151 kDa	10	12	24.774	25.213
Nodal modulator 2	Q5JPE7	139 kDa	3	0	6.1934	0
Non-POU domain-containing octamer-binding protein	Q15233	54 kDa	4	3	7.2256	7.7578
Non-specific lipid-transfer protein	P22307	59 kDa	2	3	3.0967	3.8789
Notchless protein homolog 1	Q9NVX2	53 kDa	2	0	3.0967	0
NSFL1 cofactor p47	Q9UNZ2	41 kDa	5	9	19.612	25.213
Nuclear autoantigenic sperm protein	P49321	85 kDa	5	3	12.387	7.7578
Nuclear cap-binding protein subunit 1	Q09161	92 kDa	2	0	2.0645	0
Nuclear migration protein nudC	Q9Y266	38 kDa	7	9	12.387	18.425
Nuclear mitotic apparatus protein 1	Q14980	238 kDa	27	31	56.773	68.85
Nuclear pore complex protein Nup214	P35658	214 kDa	1	2	1.0322	2.9092
Nuclear transport factor 2	P61970	14 kDa	0	2	0	1.9394
Nuclease-sensitive element-binding protein 1	P67809	36 kDa	4	4	10.322	6.788
Nucleobindin-1	Q02818	54 kDa	16	13	35.096	25.213
Nucleolin	P19338	77 kDa	18	22	78.45	81.456
Nucleolysin TIAR	Q01085	42 kDa	2	1	6.1934	1.9394
Nucleophosmin	P06748	33 kDa	9	12	52.644	52.365
Nucleoprotein TPR	P12270	267 kDa	12	11	16.516	16.485
Nucleoside diphosphate kinase A	P15531	17 kDa	2	0	54.708	67.88
Nucleoside diphosphate kinase B	P22392	17 kDa	9	9	57.805	80.487
Nucleosome assembly protein 1-like 1	P55209	45 kDa	4	6	7.2256	13.576
Nucleosome assembly protein 1-like 4	Q99733	43 kDa	3	4	9.2901	17.455
Nucleotide exchange factor SIL1	Q9H173	52 kDa	0	2	0	2.9092
Obg-like ATPase 1	Q9NTK5	45 kDa	5	6	9.2901	9.6972
Omega-amidase NIT2	Q9NQR4	31 kDa	1	4	2.0645	5.8183
Oxygen-dependent coproporphyrinogen-III oxidase, mitochondrial	P36551	50 kDa	8	9	17.548	24.243
PACSIN2 protein	Q6FIA3 (+1)	51 kDa	1	4	2.0645	5.8183
Pappalysin-1	Q13219	181 kDa	1	14	2.0645	23.273
Parathymosin	P20962	12 kDa	1	2	8.2579	13.576
PC-esterase domain-containing protein 1B	Q96HM7	50 kDa	0	2	0	1.9394
PDZ domain-containing protein GIPC1	O14908	36 kDa	1	2	1.0322	2.9092
Pentraxin-related protein PTX3	P26022	42 kDa	6	11	23.741	72.729
Peptidyl-glycine alpha-amidating monooxygenase	P19021	108 kDa	4	4	11.355	4.8486
Peptidyl-prolyl cis-trans isomerase A	P62937	18 kDa	13	12	128	148.37
Peptidyl-prolyl cis-trans isomerase B	P23284	24 kDa	10	11	62.966	50.425
Peptidyl-prolyl cis-trans isomerase C	P45877	23 kDa	3	1	7.2256	1.9394
Peptidyl-prolyl cis-trans isomerase F, mitochondrial	P30405	22 kDa	3	1	5.1612	1.9394
Peptidyl-prolyl cis-trans isomerase FKBP10	Q96AY3	64 kDa	4	1	8.2579	1.9394
Peptidyl-prolyl cis-trans isomerase FKBP1A	P62942	12 kDa	3	3	14.451	13.576
Peptidyl-prolyl cis-trans isomerase FKBP3	Q00688	25 kDa	1	2	2.0645	2.9092
Peptidyl-prolyl cis-trans isomerase FKBP4	Q02790	52 kDa	10	11	19.612	18.425
Peptidyl-prolyl cis-trans isomerase-like 1	Q9Y3C6	18 kDa	4	3	5.1612	7.7578
Perilipin-3	O60664	47 kDa	4	6	8.2579	16.485
Periostin	Q15063	93 kDa	7	12	10.322	16.485
Peroxidasin homolog	Q92626	165 kDa	22	14	44.386	18.425
Peroxiredoxin-1	Q06830	22 kDa	16	16	93.933	90.184
Peroxiredoxin-2	P32119	22 kDa	6	8	27.87	37.819
Peroxiredoxin-4	Q13162	31 kDa	2	2	16.516	10.667
Peroxiredoxin-5, mitochondrial	P30044	22 kDa	4	4	11.355	15.516
Peroxiredoxin-6	P30041	25 kDa	9	9	25.806	35.88
Phenylalanine--tRNA ligase beta subunit	Q9NSD9	66 kDa	2	5	3.0967	7.7578
Phosphatidylethanolamine-binding protein 1	P30086	21 kDa	6	9	25.806	31.031
Phosphatidylinositol 3,4,5-trisphosphate-dependent Rac exchanger 1 protein	Q8TCU6	186 kDa	0	2	0	1.9394
Phosphatidylinositol transfer protein alpha isoform	Q00169	32 kDa	0	2	0	3.8789
Phosphatidylinositol transfer protein beta isoform	P48739	32 kDa	2	4	5.1612	4.8486
Phosphoacetylglucosamine mutase	O95394	60 kDa	0	2	0	2.9092
Phosphoglucomutase-1	P36871	61 kDa	15	18	31.999	42.668
Phosphoglucomutase-2	Q96G03	68 kDa	4	7	6.1934	10.667
Phosphoglycerate kinase 1	P00558	45 kDa	34	33	150.71	146.43
Phosphoglycerate mutase 1	P18669 (+1)	29 kDa	10	13	42.322	39.759
Phosphoglycolate phosphatase	A6NDG6	34 kDa	3	1	5.1612	1.9394
Phosphomannomutase 2	O15305	28 kDa	0	3	0	3.8789
Phosphopantothenate--cysteine ligase	Q9HAB8	34 kDa	0	3	0	4.8486
Phosphoribosylformylglycinamidine synthase (FGAR amidotransferase), isoform CRA_b	A8K8N7 (+1)	145 kDa	5	7	11.355	9.6972
Phosphoserine aminotransferase	Q9Y617	40 kDa	11	16	20.645	39.759
Phosphoserine phosphatase	P78330	25 kDa	1	2	1.0322	2.9092
Pigment epithelium-derived factor	P36955	46 kDa	5	2	10.322	2.9092
PKM2 protein	Q504U3	40 kDa	5	6	282.83	320.01
Plasma alpha-L-fucosidase	Q9BTY2	54 kDa	3	2	5.1612	1.9394
Plasminogen activator inhibitor 1	P05121	45 kDa	9	15	20.645	47.516
Plasminogen activator inhibitor 2	P05120	47 kDa	0	2	0	2.9092
Plastin-3	P13797	71 kDa	10	13	28.902	32.97
Platelet endothelial cell adhesion molecule	P16284	83 kDa	0	2	0	1.9394
Platelet-activating factor acetylhydrolase IB subunit alpha	P43034	47 kDa	2	1	2.0645	1.9394
Platelet-activating factor acetylhydrolase IB subunit beta	P68402	26 kDa	2	2	4.1289	3.8789
Platelet-activating factor acetylhydrolase IB subunit gamma	Q15102	26 kDa	6	4	11.355	9.6972
Platelet-derived growth factor receptor alpha	P16234	123 kDa	5	3	9.2901	3.8789
Plectin	Q15149	532 kDa	204	182	625.53	582.8
Poly [ADP-ribose] polymerase 1	P09874	113 kDa	7	4	15.483	5.8183
Poly(ADP-ribose) glycohydrolase ARH3	Q9NX46	39 kDa	5	7	12.387	12.606
Poly(rC)-binding protein 1	Q15365	37 kDa	7	9	33.031	42.668
Poly(rC)-binding protein 2	Q15366	39 kDa	2	3	25.806	29.092
Poly(U)-binding-splicing factor PUF60	Q9UHX1	60 kDa	4	6	5.1612	10.667
Polyadenylate-binding protein 1	P11940	71 kDa	11	14	33.031	25.213
Polyadenylate-binding protein-interacting protein 1	Q9H074	54 kDa	3	3	4.1289	4.8486
Polypeptide N-acetylgalactosaminyltransferase 2	Q10471	65 kDa	3	3	5.1612	5.8183
Polypeptide N-acetylgalactosaminyltransferase 5	Q7Z7M9	106 kDa	0	3	0	2.9092
Polypyrimidine tract binding protein 1, isoform CRA_b	A6NLN1 (+1)	57 kDa	8	9	24.774	28.122
Porphobilinogen deaminase	P08397	39 kDa	0	3	0	2.9092
Prefoldin subunit 2	Q9UHV9	17 kDa	1	5	4.1289	9.6972
Prefoldin subunit 3	P61758	23 kDa	2	2	3.0967	2.9092
Prefoldin subunit 6	O15212	15 kDa	2	1	3.0967	1.9394
Pregnancy-specific beta-1-glycoprotein 9	Q00887	48 kDa	0	2	0	1.9394
Prelamin-A/C	P02545	74 kDa	65	61	411.86	400.49
Pre-mRNA-processing factor 19	Q9UMS4	55 kDa	5	2	8.2579	2.9092
Pre-mRNA-processing-splicing factor 8	Q6P2Q9	274 kDa	1	4	1.0322	4.8486
Presequence protease, mitochondrial	Q5JRX3	117 kDa	3	1	6.1934	0.96972
Probable aminopeptidase NPEPL1	Q8NDH3	56 kDa	2	2	5.1612	3.8789
Probable ATP-dependent RNA helicase DDX17	Q92841	80 kDa	2	4	3.0967	4.8486
Probable ATP-dependent RNA helicase DDX23	Q9BUQ8	96 kDa	1	2	1.0322	2.9092
Probable ATP-dependent RNA helicase DDX46	Q7L014	117 kDa	3	2	5.1612	4.8486
Probable ATP-dependent RNA helicase DDX5	P17844	69 kDa	0	2	0	3.8789
Probable ATP-dependent RNA helicase DDX6	P26196	54 kDa	3	3	4.1289	2.9092
Probable ubiquitin carboxyl-terminal hydrolase FAF-X	Q93008	292 kDa	1	2	2.0645	3.8789
Procollagen C-endopeptidase enhancer 1	Q15113	48 kDa	18	12	90.836	43.637
Procollagen-lysine,2-oxoglutarate 5-dioxygenase 1	Q02809	84 kDa	14	12	33.031	32.001
Procollagen-lysine,2-oxoglutarate 5-dioxygenase 2	O00469	85 kDa	2	5	4.1289	9.6972
Procollagen-lysine,2-oxoglutarate 5-dioxygenase 3	O60568	85 kDa	23	26	66.063	80.487
Profilin-1	P07737	15 kDa	11	13	53.676	96.002
Profilin-2	P35080	15 kDa	5	4	11.355	11.637
Programmed cell death protein 5	O14737	14 kDa	0	3	0	4.8486
Proliferating cell nuclear antigen	P12004	29 kDa	7	8	23.741	21.334
Proliferation-associated protein 2G4	Q9UQ80	44 kDa	8	6	18.58	12.606
Prolow-density lipoprotein receptor-related protein 1	Q07954	505 kDa	15	17	23.741	33.94
Prolyl 3-hydroxylase 1	Q32P28	83 kDa	1	5	1.0322	8.7275
Prolyl endopeptidase	P48147	81 kDa	2	1	2.0645	0.96972
Proprotein convertase subtilisin/kexin type 5	Q92824	207 kDa	2	1	3.0967	0.96972
Proprotein convertase subtilisin/kexin type 9	Q8NBP7	74 kDa	0	2	0	1.9394
Prosaposin	P07602	58 kDa	2	1	3.0967	0.96972
Prostaglandin reductase 1	Q14914	36 kDa	1	4	7.2256	8.7275
Proteasome (Prosome, macropain) subunit, beta type, 2, isoform CRA_b	B7Z478 (+1)	20 kDa	2	2	4.1289	2.9092
Proteasome activator complex subunit 1	Q06323	29 kDa	3	8	5.1612	19.394
Proteasome activator complex subunit 2	Q9UL46	27 kDa	5	5	8.2579	11.637
Proteasome activator complex subunit 3	P61289	30 kDa	4	6	9.2901	11.637
Proteasome activator complex subunit 4	Q14997	211 kDa	0	2	0	2.9092
Proteasome subunit alpha type-1	P25786	30 kDa	14	15	29.935	39.759
Proteasome subunit alpha type-2	P25787	26 kDa	5	6	9.2901	10.667
Proteasome subunit alpha type-3	P25788	28 kDa	9	9	28.902	21.334
Proteasome subunit alpha type-4	P25789	29 kDa	1	3	1.0322	4.8486
Proteasome subunit alpha type-5	P28066	26 kDa	7	5	20.645	25.213
Proteasome subunit alpha type-6	P60900	27 kDa	4	7	8.2579	22.304
Proteasome subunit alpha type-7	O14818	28 kDa	6	10	18.58	26.182
Proteasome subunit beta type	X5D2R7	30 kDa	0	3	0	3.8789
Proteasome subunit beta type-1	P20618	26 kDa	7	6	24.774	26.182
Proteasome subunit beta type-10	P40306	29 kDa	0	2	0	3.8789
Proteasome subunit beta type-3	P49720	23 kDa	5	6	12.387	9.6972
Proteasome subunit beta type-4	P28070	29 kDa	6	8	10.322	15.516
Proteasome subunit beta type-5	P28074	28 kDa	1	2	3.0967	1.9394
Proteasome subunit beta type-6	P28072	25 kDa	1	5	2.0645	8.7275
Proteasome subunit beta type-7	Q99436	30 kDa	2	3	8.2579	9.6972
Proteasome subunit beta type-9	P28065	23 kDa	1	3	2.0645	5.8183
Proteasome-associated protein ECM29 homolog	Q5VYK3	204 kDa	2	12	6.1934	27.152
Protein arginine methyltransferase 1 isoform 4	Q5U8W9 (+1)	38 kDa	3	2	5.1612	2.9092
Protein argonaute-1	Q9UL18	97 kDa	1	2	2.0645	3.8789
Protein argonaute-2	Q9UKV8	97 kDa	0	2	0	1.9394
Protein deglycase DJ-1	Q99497	20 kDa	10	11	51.612	48.486
Protein diaphanous homolog 1	O60610	141 kDa	2	3	2.0645	3.8789
Protein disulfide-isomerase	P07237	57 kDa	19	19	67.095	63.032
Protein disulfide-isomerase A3	P30101	57 kDa	26	23	63.998	57.213
Protein disulfide-isomerase A4	P13667	73 kDa	26	23	72.256	50.425
Protein disulfide-isomerase A6	Q15084	48 kDa	11	10	38.193	25.213
Protein FAM3C	Q92520	25 kDa	6	5	10.322	12.606
Protein FAM49B	Q9NUQ9	37 kDa	3	5	5.1612	9.6972
Protein NEDD8-MDP1	S4R3E9	10 kDa	7	7	17.548	12.606
Protein Niban	Q9BZQ8	103 kDa	3	3	4.1289	3.8789
Protein PBDC1	Q9BVG4	26 kDa	2	3	3.0967	3.8789
Protein phosphatase 1 regulatory subunit 7	Q15435	42 kDa	1	4	1.0322	7.7578
Protein phosphatase 1G	O15355	59 kDa	8	4	14.451	8.7275
Protein PML	P29590	98 kDa	12	7	18.58	14.546
Protein RCC2	Q9P258	56 kDa	8	7	16.516	12.606
Protein S100-A11	P31949	12 kDa	4	3	14.451	9.6972
Protein S100-A16	Q96FQ6	12 kDa	2	3	3.0967	5.8183
Protein S100-A4	P26447	12 kDa	7	7	22.709	28.122
Protein S100-A6	P06703	10 kDa	5	7	14.451	19.394
Protein SET	Q01105	33 kDa	10	7	29.935	38.789
Protein TFG	Q92734	43 kDa	4	1	5.1612	0.96972
Protein transport protein Sec23A	Q15436	86 kDa	5	5	10.322	16.485
Protein transport protein Sec23B	Q15437	86 kDa	4	1	6.1934	1.9394
Protein transport protein Sec24A	O95486	120 kDa	3	0	5.1612	0
Protein transport protein Sec24C	P53992	118 kDa	5	4	9.2901	5.8183
Protein transport protein Sec24D	O94855	113 kDa	2	6	2.0645	7.7578
Protein transport protein Sec31A	O94979	133 kDa	3	4	5.1612	7.7578
Protein tyrosine phosphatase, receptor type, S, isoform CRA_b	D6W632	97 kDa	1	3	2.0645	2.9092
Protein Wnt-3a	P56704	39 kDa	2	0	2.0645	0
Protein ZGRF1	Q86YA3	237 kDa	0	2	0	1.9394
Protein-L-isoaspartate(D-aspartate) O-methyltransferase	P22061	25 kDa	3	2	7.2256	3.8789
Protein-lysine 6-oxidase	P28300 (+1)	47 kDa	4	6	12.387	11.637
Protocadherin 10	Q14DV7 (+1)	113 kDa	1	3	1.0322	4.8486
Protocadherin Fat 1	Q14517	506 kDa	12	12	17.548	15.516
Protocadherin Fat 4	Q6V0I7	543 kDa	9	7	12.387	8.7275
Protocadherin gamma-C3	Q9UN70	101 kDa	2	3	3.0967	4.8486
Purine nucleoside phosphorylase	P00491	32 kDa	2	8	7.2256	17.455
Puromycin-sensitive aminopeptidase	P55786	103 kDa	16	13	34.064	23.273
Putative 40S ribosomal protein S10-like	Q9NQ39	20 kDa	2	0	3.0967	0
Putative helicase MOV-10	Q9HCE1	114 kDa	2	1	3.0967	0.96972
Putative phospholipase B-like 2	Q8NHP8	65 kDa	2	3	3.0967	5.8183
Putative pre-mRNA-splicing factor ATP-dependent RNA helicase DHX15	O43143	91 kDa	4	2	12.387	3.8789
Putative RNA-binding protein Luc7-like 2	Q9Y383	47 kDa	1	2	1.0322	1.9394
Pyridoxal kinase	O00764	35 kDa	2	2	3.0967	2.9092
Pyridoxine-5'-phosphate oxidase	Q9NVS9	30 kDa	3	2	5.1612	5.8183
Pyruvate kinase PKM	P14618	58 kDa	48	46	474.83	531.41
Quinone oxidoreductase	Q08257	35 kDa	5	4	8.2579	6.788
Rab GDP dissociation inhibitor alpha	P31150	51 kDa	14	12	43.354	39.759
Rab GDP dissociation inhibitor beta	P50395	51 kDa	18	18	37.16	43.637
Radixin	P35241	69 kDa	3	5	45.418	77.578
Ras GTPase-activating protein-binding protein 1	Q13283 (+1)	52 kDa	6	5	10.322	13.576
Ras GTPase-activating protein-binding protein 2	Q9UN86	54 kDa	0	2	0	1.9394
Ras suppressor protein 1	Q15404	32 kDa	3	4	6.1934	8.7275
Ras-related C3 botulinum toxin substrate 1 (Rho family, small GTP binding protein Rac1)	A4D2P2 (+1)	17 kDa	0	2	0	3.8789
Ras-related protein Rab-11A	P62491 (+1)	24 kDa	4	5	7.2256	12.606
Ras-related protein Rab-1A	P62820	23 kDa	2	1	5.1612	0.96972
Ras-related protein Rab-2A	P61019	24 kDa	0	2	0	2.9092
Ras-related protein Rab-7a	P51149	23 kDa	0	5	0	10.667
Receptor-type tyrosine-protein phosphatase eta	Q12913	146 kDa	2	2	4.1289	3.8789
Receptor-type tyrosine-protein phosphatase gamma	P23470	162 kDa	2	2	3.0967	1.9394
Receptor-type tyrosine-protein phosphatase kappa	Q15262	162 kDa	1	2	1.0322	3.8789
Regulation of nuclear pre-mRNA domain-containing protein 1B	Q9NQG5	37 kDa	2	3	5.1612	4.8486
Regulator of nonsense transcripts 1	Q92900	124 kDa	3	1	3.0967	1.9394
Renin receptor	O75787	39 kDa	2	3	3.0967	6.788
Replication protein A 70 kDa DNA-binding subunit	P27694	68 kDa	2	2	3.0967	2.9092
Reticulocalbin-1	Q15293	39 kDa	6	6	12.387	13.576
Reticulon-1	Q16799	84 kDa	0	3	0	2.9092
Reticulon-4	Q9NQC3	130 kDa	1	3	1.0322	9.6972
Rho GDP-dissociation inhibitor 1	P52565	23 kDa	8	5	33.031	30.061
Ribonuclease inhibitor	P13489	50 kDa	3	5	7.2256	12.606
Ribonuclease UK114	P52758	14 kDa	2	0	4.1289	0
Ribonucleoprotein PTB-binding 1	Q8IY67	64 kDa	1	3	2.0645	3.8789
Ribose-5-phosphate isomerase	P49247	33 kDa	3	1	4.1289	1.9394
Ribosomal protein L27a	Q6NZ52	16 kDa	2	1	2.0645	1.9394
Ribosomal protein S27a	Q5RKT7	18 kDa	10	10	129.03	110.55
Ribosomal protein S6 kinase	Q9BRS0 (+1)	53 kDa	1	2	2.0645	3.8789
Ribosome biogenesis protein WDR12	Q9GZL7	48 kDa	2	0	2.0645	0
Ribosome-binding protein 1	Q9P2E9	152 kDa	31	31	84.643	80.487
RNA 3'-terminal phosphate cyclase	O00442	39 kDa	0	2	0	2.9092
RNA-binding motif protein, X chromosome	P38159	42 kDa	6	7	19.612	26.182
RNA-binding protein 12	Q9NTZ6	97 kDa	4	6	9.2901	13.576
RNA-binding region (RNP1, RRM) containing 2, isoform CRA_b	E1P5S2 (+1)	41 kDa	2	0	4.1289	0
ROBO1 protein	Q2M1J3 (+1)	176 kDa	0	4	0	6.788
RPLP1 protein	Q6FG99	12 kDa	2	1	6.1934	2.9092
RuvB-like 1	Q9Y265	50 kDa	7	3	12.387	4.8486
RuvB-like 2	Q9Y230	51 kDa	7	2	9.2901	3.8789
S-adenosylmethionine synthase isoform type-2	P31153	44 kDa	3	8	6.1934	14.546
SAP domain-containing ribonucleoprotein	P82979	24 kDa	0	3	0	3.8789
Sec1 family domain-containing protein 1	Q8WVM8	72 kDa	1	2	1.0322	3.8789
Secernin-1	Q12765	46 kDa	2	3	6.1934	3.8789
Secretogranin-2	P13521	71 kDa	9	17	18.58	53.335
Sedoheptulokinase	Q9UHJ6	51 kDa	2	0	3.0967	0
Seizure 6-like protein 2	Q6UXD5	98 kDa	2	2	3.0967	2.9092
Selenide, water dikinase 1	P49903	43 kDa	3	4	7.2256	8.7275
Semaphorin-3A	Q14563	89 kDa	1	2	1.0322	2.9092
Semaphorin-7A	O75326	75 kDa	2	1	3.0967	0.96972
Sepiapterin reductase	P35270	28 kDa	2	2	3.0967	2.9092
Septin 11, isoform CRA_b	D6RGI3 (+1)	49 kDa	10	9	18.58	18.425
Septin-2	Q15019	41 kDa	12	8	29.935	16.485
Septin-7	Q16181 (+2)	51 kDa	5	4	18.58	15.516
Septin-9	Q9UHD8	65 kDa	3	4	4.1289	7.7578
Serine hydroxymethyltransferase	Q5HYG8	53 kDa	6	2	10.322	3.8789
Serine protease HTRA1	Q92743	51 kDa	9	6	21.677	12.606
Serine protease HTRA2, mitochondrial	O43464	49 kDa	1	2	1.0322	2.9092
Serine/arginine-rich splicing factor 1	Q07955	28 kDa	3	4	16.516	13.576
Serine/threonine-protein kinase PAK 1	Q13153	61 kDa	1	4	2.0645	7.7578
Serine/threonine-protein kinase PRP4 homolog	Q13523	117 kDa	2	1	2.0645	3.8789
Serine/threonine-protein phosphatase 2A 55 kDa regulatory subunit B alpha isoform	P63151	52 kDa	0	2	0	1.9394
Serine/threonine-protein phosphatase 2A 56 kDa regulatory subunit delta isoform	Q14738	70 kDa	0	4	0	4.8486
Serine/threonine-protein phosphatase 2A 56 kDa regulatory subunit epsilon isoform	Q16537 (+1)	55 kDa	0	2	0	3.8789
Serine/threonine-protein phosphatase 2A 65 kDa regulatory subunit A alpha isoform	P30153	65 kDa	11	11	28.902	28.122
Serine/threonine-protein phosphatase 2A activator	Q15257	41 kDa	2	3	8.2579	11.637
Serine/threonine-protein phosphatase 2B catalytic subunit alpha isoform	Q08209	59 kDa	4	4	12.387	8.7275
Serine/threonine-protein phosphatase 5	P53041	57 kDa	6	5	10.322	5.8183
Serine/threonine-protein phosphatase PP1-alpha catalytic subunit	P62136	38 kDa	2	2	4.1289	2.9092
Serine-protein kinase ATM	Q13315	351 kDa	0	2	0	1.9394
Serine-threonine kinase receptor-associated protein	Q9Y3F4	38 kDa	3	4	6.1934	7.7578
Serine--tRNA ligase, cytoplasmic	P49591 (+1)	59 kDa	2	4	4.1289	5.8183
Serotransferrin	P02787 (+1)	77 kDa	7	3	10.322	3.8789
Serpin B6	P35237	43 kDa	11	10	21.677	32.97
Serpin B8	P50452	43 kDa	3	4	7.2256	6.788
Serpin H1	P50454	46 kDa	6	6	11.355	9.6972
SERPINE1 mRNA binding protein 1, isoform CRA_d	D3DQ70	51 kDa	3	5	4.1289	16.485
Serum albumin	P02769	69 kDa	46	51	293.15	317.1
SET and MYND domain-containing protein 5	Q6GMV2	47 kDa	2	1	3.0967	1.9394
SH3 domain-binding glutamic acid-rich-like protein	O75368	13 kDa	4	3	8.2579	4.8486
SH3 domain-containing kinase-binding protein 1	Q96B97	73 kDa	0	2	0	3.8789
Sialic acid synthase	Q9NR45	40 kDa	2	5	2.0645	15.516
SIGLEC family-like protein 1	Q8N7X8	21 kDa	2	0	2.0645	0
Signal recognition particle 14 kDa protein	P37108	15 kDa	1	2	2.0645	2.9092
Signal recognition particle 9 kDa protein	P49458	10 kDa	0	2	0	5.8183
Signal transducer and activator of transcription 1-alpha/beta	P42224	87 kDa	4	6	12.387	10.667
Signal-regulatory protein beta-1	O00241	43 kDa	2	0	5.1612	0
Single-stranded DNA-binding protein	Q567R6	17 kDa	2	2	3.0967	3.8789
Slit homolog 2 protein	O94813	170 kDa	2	0	2.0645	0
SLIT-ROBO Rho GTPase activating protein 2	A2RUF3 (+1)	121 kDa	2	1	3.0967	0.96972
Small glutamine-rich tetratricopeptide repeat-containing protein alpha	O43765	34 kDa	2	2	2.0645	3.8789
Small nuclear ribonucleoprotein E	P62304	11 kDa	3	3	16.516	9.6972
Small nuclear ribonucleoprotein F	P62306	10 kDa	2	1	11.355	4.8486
Small nuclear ribonucleoprotein G	P62308	8 kDa	4	2	6.1934	3.8789
Small nuclear ribonucleoprotein Sm D1	P62314	13 kDa	2	2	5.1612	2.9092
Small nuclear ribonucleoprotein Sm D2	P62316	14 kDa	2	2	3.0967	3.8789
Small nuclear ribonucleoprotein Sm D3	P62318	14 kDa	1	2	6.1934	7.7578
Small nuclear ribonucleoprotein-associated protein N	P63162	25 kDa	3	2	5.1612	2.9092
Small ubiquitin-related modifier 2	P61956	11 kDa	1	3	2.0645	9.6972
S-methyl-5'-thioadenosine phosphorylase	Q13126	31 kDa	6	6	12.387	10.667
Sodium/potassium-transporting ATPase subunit alpha-1	P05023	113 kDa	2	3	3.0967	5.8183
Soluble calcium-activated nucleotidase 1	Q8WVQ1	45 kDa	2	2	2.0645	3.8789
Soluble scavenger receptor cysteine-rich domain-containing protein SSC5D	A1L4H1	166 kDa	3	0	6.1934	0
Sorbitol dehydrogenase	Q00796 (+1)	38 kDa	2	4	6.1934	6.788
Sorcin	P30626	22 kDa	2	2	4.1289	4.8486
Sortilin-related receptor	Q92673	248 kDa	7	6	10.322	10.667
Sorting nexin 12	Q3SYF1 (+1)	19 kDa	2	2	3.0967	2.9092
SPARC	P09486	35 kDa	14	6	70.192	28.122
Spartin	Q8N0X7	73 kDa	0	3	0	6.788
Spectrin alpha chain, non-erythrocytic 1	Q13813	285 kDa	60	49	121.8	88.245
Spectrin beta chain, non-erythrocytic 1	Q01082	275 kDa	52	40	113.55	94.063
Spectrin-like protein of the nuclear envelope and Golgi	Q7RTM4	966 kDa	2	0	2.0645	0
Spermidine synthase	P19623	34 kDa	0	2	0	2.9092
Spermine synthase	P52788	41 kDa	2	5	3.0967	6.788
S-phase kinase-associated protein 1	P63208	19 kDa	4	4	11.355	9.6972
Spliceosome RNA helicase DDX39B	Q13838	49 kDa	9	5	24.774	12.606
Splicing factor 1	Q15637	68 kDa	2	2	2.0645	4.8486
Splicing factor 3A subunit 1	Q15459	89 kDa	1	7	1.0322	7.7578
Splicing factor 3A subunit 3	Q12874	59 kDa	2	3	3.0967	4.8486
Splicing factor 3B subunit 3	Q15393	136 kDa	8	5	14.451	6.788
Splicing factor proline/glutamine-rich (Polypyrimidine tract binding protein associated)	Q86VG2	76 kDa	8	6	14.451	18.425
Spondin-1	Q9HCB6	91 kDa	4	1	6.1934	0.96972
Squamous cell carcinoma antigen recognized by T-cells 3	Q15020	110 kDa	2	1	4.1289	1.9394
STAM-binding protein	O95630	48 kDa	2	2	3.0967	2.9092
Stanniocalcin-1	P52823	28 kDa	4	6	11.355	12.606
Stanniocalcin-2	O76061	33 kDa	0	2	0	5.8183
Staphylococcal nuclease domain-containing protein 1	Q7KZF4	102 kDa	7	9	17.548	19.394
Stathmin	P16949	17 kDa	4	7	13.419	13.576
STE20-like serine/threonine-protein kinase	Q9H2G2	143 kDa	1	3	2.0645	2.9092
Stress-70 protein, mitochondrial	P38646 (+1)	74 kDa	14	13	30.967	31.031
Stress-induced-phosphoprotein 1	P31948	63 kDa	9	13	20.645	24.243
Stromelysin-1	P08254	54 kDa	0	9	0	16.485
Stromelysin-2	P09238	54 kDa	0	2	0	8.7275
Succinyl-CoA:3-ketoacid coenzyme A transferase 1, mitochondrial	P55809	56 kDa	7	2	10.322	3.8789
Sulfatase-modifying factor 2	Q8NBJ7	34 kDa	2	2	4.1289	3.8789
Sulfhydryl oxidase 1	O00391	83 kDa	18	14	61.934	41.698
SUMO-activating enzyme subunit 2	Q9UBT2	71 kDa	3	3	6.1934	5.8183
Superoxide dismutase [Cu-Zn]	P00441	16 kDa	7	6	16.516	15.516
Superoxide dismutase [Mn], mitochondrial	P04179	25 kDa	2	3	4.1289	17.455
Sushi domain-containing protein 5	O60279	68 kDa	0	2	0	2.9092
Sushi repeat-containing protein SRPX	P78539	52 kDa	10	8	26.838	15.516
Sushi, nidogen and EGF-like domain-containing protein 1	Q8TER0	152 kDa	4	0	8.2579	0
SWI/SNF complex subunit SMARCC2	Q8TAQ2	133 kDa	3	2	5.1612	3.8789
Synaptic vesicle membrane protein VAT-1 homolog	Q99536	42 kDa	2	1	7.2256	1.9394
Synaptic vesicle membrane protein VAT-1 homolog-like	Q9HCJ6	46 kDa	3	3	5.1612	6.788
Syndecan-4	P31431	22 kDa	1	6	4.1289	32.97
Syntaxin-12	Q86Y82	32 kDa	1	2	1.0322	3.8789
Syntaxin-binding protein 1	P61764	68 kDa	1	2	2.0645	2.9092
Syntaxin-binding protein 2	Q15833	66 kDa	0	2	0	2.9092
Syntenin-1	O00560	32 kDa	1	2	1.0322	1.9394
Talin-1	Q9Y490	270 kDa	42	78	119.74	239.52
Talin-2	Q9Y4G6	272 kDa	2	1	16.516	15.516
T-complex protein 1 subunit alpha	P17987	60 kDa	6	6	9.2901	10.667
T-complex protein 1 subunit beta	P78371	57 kDa	10	10	16.516	25.213
T-complex protein 1 subunit delta	P50991	58 kDa	9	7	14.451	11.637
T-complex protein 1 subunit epsilon	P48643	60 kDa	5	5	10.322	13.576
T-complex protein 1 subunit gamma	P49368	61 kDa	6	9	15.483	22.304
T-complex protein 1 subunit theta	P50990	60 kDa	8	12	15.483	18.425
T-complex protein 1 subunit zeta	P40227	58 kDa	6	5	11.355	7.7578
Teashirt homolog 1	Q6ZSZ6	118 kDa	0	2	0	1.9394
Tenascin	P24821	241 kDa	24	23	58.837	53.335
Teneurin-3	Q9P273	301 kDa	2	6	3.0967	9.6972
Testican-1	Q08629	49 kDa	2	5	8.2579	9.6972
Thimet oligopeptidase	P52888 (+1)	79 kDa	13	8	20.645	13.576
Thioredoxin	P10599	12 kDa	5	5	16.516	17.455
Thioredoxin domain-containing protein 17	Q9BRA2	14 kDa	5	3	14.451	5.8183
Thioredoxin domain-containing protein 5	Q8NBS9	48 kDa	3	6	8.2579	9.6972
Thioredoxin reductase 1, cytoplasmic	Q16881	71 kDa	15	16	44.386	63.032
Thioredoxin-dependent peroxide reductase, mitochondrial	P30048	28 kDa	2	2	3.0967	2.9092
Thioredoxin-like protein 1	O43396	32 kDa	3	6	6.1934	15.516
THO complex subunit 4	Q86V81	27 kDa	2	3	5.1612	7.7578
Threonine--tRNA ligase, cytoplasmic	P26639	83 kDa	11	11	26.838	35.88
Thrombospondin-1	P07996	129 kDa	7	6	16.516	10.667
Thrombospondin-2	P35442	130 kDa	2	8	5.1612	13.576
THUMP domain-containing protein 1	Q9NXG2	39 kDa	2	4	2.0645	7.7578
Thymosin beta-10	P63313	5 kDa	0	2	0	2.9092
TIP41-like protein	O75663	31 kDa	1	2	1.0322	3.8789
Tissue factor pathway inhibitor 2	P48307	27 kDa	0	3	0	5.8183
Titin, isoform CRA_a	D3DPG0	3881 kDa	5	1	5.1612	0.96972
Tolloid-like protein 1	O43897	115 kDa	2	1	2.0645	0.96972
Torsin-1A-interacting protein 1	Q5JTV8	66 kDa	1	2	1.0322	2.9092
Transaldolase	P37837	38 kDa	10	14	43.354	34.91
Transcription elongation factor A protein 1	P23193	34 kDa	0	2	0	2.9092
Transcription elongation factor A protein-like 3	Q969E4	23 kDa	1	3	1.0322	4.8486
Transcription elongation factor B polypeptide 1	Q15369	12 kDa	3	2	6.1934	1.9394
Transcription elongation factor B polypeptide 2	Q15370	13 kDa	1	2	1.0322	2.9092
Transcription elongation factor SPT6	Q7KZ85	199 kDa	2	0	4.1289	0
Transcription intermediary factor 1-beta	Q13263	89 kDa	2	1	5.1612	0.96972
Transcriptional activator protein Pur-alpha	Q00577	35 kDa	1	4	1.0322	4.8486
Transferrin receptor protein 1	P02786	85 kDa	1	6	2.0645	7.7578
Transformation-related protein 14	Q597H1 (+1)	43 kDa	2	2	3.0967	4.8486
Transforming growth factor beta-2	P61812	48 kDa	5	4	17.548	5.8183
Transforming growth factor-beta-induced protein ig-h3	Q15582	75 kDa	31	27	189.93	161.94
Transgelin-2	P37802	22 kDa	9	7	42.322	32.97
Transient receptor potential cation channel subfamily M member 3	Q9HCF6	198 kDa	2	0	2.0645	0
Transitional endoplasmic reticulum ATPase	P55072	89 kDa	37	41	95.998	141.58
Transketolase	P29401	68 kDa	29	26	160	123.15
Translationally-controlled tumor protein	P13693	20 kDa	6	6	28.902	18.425
Translin	Q15631	26 kDa	4	5	7.2256	9.6972
Transportin-1	Q92973	102 kDa	3	3	4.1289	4.8486
Transportin-3	Q9Y5L0	104 kDa	2	1	3.0967	0.96972
Triosephosphate isomerase	P60174	31 kDa	22	19	145.54	133.82
Tripeptidyl-peptidase 1	O14773	61 kDa	3	5	5.1612	8.7275
Tripeptidyl-peptidase 2	P29144	138 kDa	2	3	2.0645	5.8183
tRNA-splicing ligase RtcB homolog	Q9Y3I0	55 kDa	0	4	0	5.8183
Tropomyosin alpha-3 chain	P06753	33 kDa	2	1	46.45	49.456
Tropomyosin alpha-4 chain	P67936	29 kDa	24	23	63.998	63.032
Tryptophan--tRNA ligase, cytoplasmic	P23381	53 kDa	6	11	16.516	18.425
Tubulin alpha-1B chain	P68363	50 kDa	14	12	66.063	52.365
Tubulin beta chain	P07437	50 kDa	3	3	74.321	53.335
Tubulin-specific chaperone A	O75347	13 kDa	6	6	17.548	17.455
Tumor protein D54	O43399	22 kDa	0	2	0	2.9092
Twinfilin-1	Q12792	40 kDa	2	3	3.0967	7.7578
Twinfilin-2	Q6IBS0	40 kDa	2	4	4.1289	11.637
Tyrosine-protein kinase receptor UFO	P30530	98 kDa	5	2	15.483	3.8789
Tyrosine-protein phosphatase non-receptor type 11	Q06124	68 kDa	2	2	4.1289	4.8486
Tyrosine-protein phosphatase non-receptor type 23	Q9H3S7	179 kDa	2	1	2.0645	1.9394
Tyrosine-protein phosphatase non-receptor type substrate 1	P78324	55 kDa	2	3	5.1612	7.7578
Tyrosine--tRNA ligase, cytoplasmic	P54577	59 kDa	1	2	1.0322	2.9092
U1 small nuclear ribonucleoprotein 70 kDa	P08621	52 kDa	3	3	3.0967	4.8486
U2 small nuclear RNA auxiliary factor 2 isoform b	B5BU25 (+1)	53 kDa	3	3	10.322	3.8789
U4/U6 small nuclear ribonucleoprotein Prp4	O43172 (+2)	58 kDa	0	2	0	2.9092
U5 small nuclear ribonucleoprotein 200 kDa helicase	O75643	245 kDa	6	11	9.2901	23.273
U6 snRNA-associated Sm-like protein LSm3	P62310	12 kDa	2	1	6.1934	1.9394
U6 snRNA-associated Sm-like protein LSm6	P62312	9 kDa	1	3	2.0645	4.8486
U6 snRNA-associated Sm-like protein LSm7	Q9UK45	12 kDa	2	1	4.1289	0.96972
UBE1C protein	J3JZZ9 (+1)	52 kDa	3	2	4.1289	2.9092
Ubiquilin-2	Q9UHD9	66 kDa	0	2	0	5.8183
Ubiquitin carboxyl-terminal hydrolase 14	P54578	56 kDa	7	10	23.741	22.304
Ubiquitin carboxyl-terminal hydrolase 15	Q9Y4E8	112 kDa	0	2	0	2.9092
Ubiquitin carboxyl-terminal hydrolase 5	P45974	96 kDa	7	3	10.322	4.8486
Ubiquitin carboxyl-terminal hydrolase 7	Q93009	128 kDa	2	5	4.1289	8.7275
Ubiquitin carboxyl-terminal hydrolase isozyme L1	P09936	25 kDa	12	9	34.064	30.061
Ubiquitin carboxyl-terminal hydrolase isozyme L3	P15374	26 kDa	2	3	3.0967	16.485
Ubiquitin fusion degradation protein 1 homolog	Q92890	35 kDa	4	2	11.355	9.6972
Ubiquitin thioesterase OTUB1	Q96FW1	31 kDa	1	2	1.0322	2.9092
Ubiquitin-conjugating enzyme E2 D3	P61077	17 kDa	2	2	4.1289	9.6972
Ubiquitin-conjugating enzyme E2 K	P61086	22 kDa	3	3	5.1612	4.8486
Ubiquitin-conjugating enzyme E2 L3	P68036	18 kDa	2	2	3.0967	2.9092
Ubiquitin-conjugating enzyme E2 N	P61088	17 kDa	4	3	10.322	9.6972
Ubiquitin-conjugating enzyme E2 variant 1	Q13404	16 kDa	2	2	8.2579	7.7578
Ubiquitin-conjugating enzyme E2 variant 2	Q15819	16 kDa	3	6	7.2256	14.546
Ubiquitin-conjugating enzyme E2 Z	Q9H832	38 kDa	0	2	0	1.9394
Ubiquitin-fold modifier 1	P61960	9 kDa	2	3	6.1934	3.8789
Ubiquitin-fold modifier-conjugating enzyme 1	Q9Y3C8	19 kDa	0	2	0	2.9092
Ubiquitin-like modifier-activating enzyme 1	P22314	118 kDa	25	28	98.062	94.063
Ubiquitin-like protein ISG15	P05161	18 kDa	1	2	1.0322	3.8789
UDP-glucose:glycoprotein glucosyltransferase 1	Q9NYU2	177 kDa	5	7	7.2256	10.667
UDP-glucuronic acid decarboxylase 1	Q8NBZ7	48 kDa	0	2	0	1.9394
UDP-N-acetylhexosamine pyrophosphorylase	Q16222	59 kDa	1	2	2.0645	3.8789
UMP-CMP kinase	P30085	22 kDa	3	5	7.2256	9.6972
UMP-CMP kinase 2, mitochondrial	Q5EBM0	49 kDa	0	2	0	2.9092
Unconventional myosin-XVIIIa	Q92614	233 kDa	3	4	3.0967	3.8789
UPF0160 protein MYG1, mitochondrial	Q9HB07	42 kDa	3	3	10.322	8.7275
UPF0364 protein C6orf211	Q9H993	51 kDa	1	2	1.0322	2.9092
UPF0556 protein C19orf10	Q969H8	19 kDa	2	2	7.2256	4.8486
UPF0587 protein C1orf123	Q9NWV4	18 kDa	1	2	1.0322	1.9394
UPF0606 protein KIAA1549	Q9HCM3	211 kDa	0	2	0	1.9394
Uroporphyrinogen decarboxylase	P06132	41 kDa	4	3	8.2579	5.8183
UTP--glucose-1-phosphate uridylyltransferase	Q16851	57 kDa	12	20	20.645	31.031
Utrophin	P46939	394 kDa	2	0	2.0645	0
UV excision repair protein RAD23 homolog A	P54725	40 kDa	1	2	4.1289	4.8486
UV excision repair protein RAD23 homolog B	P54727	43 kDa	7	7	14.451	15.516
Vacuolar protein sorting-associated protein 13C	Q709C8	422 kDa	2	0	3.0967	0
Vacuolar protein sorting-associated protein 26A	O75436	38 kDa	1	2	1.0322	4.8486
Vacuolar protein sorting-associated protein 29	Q9UBQ0	21 kDa	2	1	4.1289	1.9394
Vacuolar protein sorting-associated protein 35	Q96QK1	92 kDa	2	3	3.0967	5.8183
Valine--tRNA ligase	P26640	140 kDa	3	8	4.1289	11.637
Vascular cell adhesion protein 1	P19320	81 kDa	2	10	3.0967	20.364
Vasorin	Q6EMK4	72 kDa	3	3	5.1612	2.9092
Versican core protein	P13611	373 kDa	17	10	68.127	23.273
Vesicle-associated membrane protein-associated protein A	Q9P0L0	28 kDa	3	4	8.2579	9.6972
Vesicle-trafficking protein SEC22b	O75396	25 kDa	4	4	7.2256	7.7578
Vigilin	Q00341	141 kDa	1	3	1.0322	3.8789
Vimentin	P08670	54 kDa	58	53	617.27	552.74
Vinculin	P18206	124 kDa	52	54	146.58	146.43
Vitamin K-dependent protein S	P07225	75 kDa	3	2	5.1612	2.9092
V-type proton ATPase catalytic subunit A	P38606	68 kDa	3	3	4.1289	3.8789
V-type proton ATPase subunit B, brain isoform	P21281	57 kDa	3	3	6.1934	4.8486
WD repeat-containing protein 1	O75083	66 kDa	15	14	27.87	30.061
Xaa-Pro dipeptidase	P12955	55 kDa	2	4	4.1289	6.788
Xin actin-binding repeat-containing protein 2	A4UGR9	382 kDa	2	0	2.0645	0
X-ray repair cross-complementing protein 5	P13010	83 kDa	8	7	17.548	14.546
X-ray repair cross-complementing protein 6	P12956	70 kDa	9	10	21.677	25.213
Xylosyltransferase 1	Q86Y38	108 kDa	2	0	3.0967	0
Xylosyltransferase 2	Q9H1B5	97 kDa	3	2	6.1934	3.8789
Zinc finger CCCH domain-containing protein 13	Q5T200	197 kDa	0	2	0	2.9092
Zinc finger protein 225	Q9UK10	82 kDa	0	2	0	1.9394
Zinc finger protein 407	Q9C0G0	247 kDa	0	2	0	1.9394
Zinc finger protein ZPR1	O75312	51 kDa	2	3	3.0967	3.8789
Zyxin	Q15942	61 kDa	2	2	2.0645	3.8789
