# Supplementary material for: Glioma-initiating cells at tumor edge gain signals from tumor core cells to promote their malignancy
Source: Nat Commun. 2020 Sep 16;11:4660. doi: 10.1038/s41467-020-18189-y (PMC7494913; doi:10.1038/s41467-020-18189-y)
Supplement: Supplementary file 8 — Supplementary Data 5 [file 41467_2020_18189_MOESM8_ESM.xlsx]

## Sheet: Sheet1
Supplementary Data 5. List of oligonucleotides and their sequences used in this study.
Nucleotide name	Nucleotide seqence	Aplication
ALDH1A3_for	TGGATCAACTGCTACAACGC	qRT-PCR
ALDH1A3_rev	CACTTCTGTGTATTCGGCCA	qRT-PCR
CD109_for	CTGGGTACGTCCGGTTACAC	qRT-PCR
CD109_rev	TGTCCTGGAAGCAGAAGGAG	qRT-PCR
CD133_for	ACTCCCATAAAGCTGGACCC	qRT-PCR
CD133_rev	TCAATTTTGGATTCATATGCCTT	qRT-PCR
CD44_for	CCCAGATGGAGAAAGCTCTG	qRT-PCR
CD44_rev	ACTTGGCTTTCTGTCCTCCA	qRT-PCR
C/EBPβ_for	CTTCAGCCCGTACCTGGAG	qRT-PCR
C/EBPβ_rev	GGAGAGGAAGTCGTGGTGC	qRT-PCR
HDAC1_for	GAGACGGGATTGATGACGA	qRT-PCR
HDAC1_rev	TGAGCCACACTGTAAGACC	qRT-PCR
HDAC2_for	ATGAGGCTTCATGGGATGAC	qRT-PCR
HDAC2_rev	ATGGCGTACAGTCAAGGAGG	qRT-PCR
GAPDH_for	GAAGGTGAAGGTCGGAGTCA	qRT-PCR
GAPDH_rev	TTGAGGTCAATGAAGGGGTC	qRT-PCR
shHDAC1 #1	CCGGCGGTTAGGTTGCTTCAATCTACTCGAGTAGATTGAAGCAACCTAACCGTTTTTTG	shRNA preparation
shHDAC1 #2	CCGGCCTAATGAGCTTCCATACAATCTCGAGATTGTATGGAAGCTCATTAGGTTTTTTG	shRNA preparation
shCD109	CCGGGCCGATCCTTACATAGATATTCTCGAGAATATCTATGTAAGGATCGGCTTTTTG	shRNA preparation
HDAC1 ORF	Clone ID: TRCN0000466864 (Sigma)	Overexpression
ChIP-CD109 #1_for	CACTGGCCTTCATTCTGACA,	ChIP-PCR
ChIP-CD109 #1_rev	AACTCGCACTGCAGACGTTA	ChIP-PCR
ChIP-CD109 #2_for	GGCCTTCATTCTGACAGGAG	ChIP-PCR
ChIP-CD109 #2_rev	AACTCGCACTGCAGACGTTA	ChIP-PCR
ChIP-CD109 #3_for	CACTGGCCTTCATTCTGACA	ChIP-PCR
ChIP-CD109 #3_rev	TGCAGACGTTAGGTGTTGCT	ChIP-PCR
