# Supplementary material for: Glioma-initiating cells at tumor edge gain signals from tumor core cells to promote their malignancy
Source: Nat Commun. 2020 Sep 16;11:4660. doi: 10.1038/s41467-020-18189-y (PMC7494913; doi:10.1038/s41467-020-18189-y)
Supplement: Supplementary file 9 — Supplementary Data 6 [file 41467_2020_18189_MOESM9_ESM.xlsx]

## Sheet: Sheet1
Supplementary Data 6. Results of statistical analysis performed in this study.
Figure, panel and group	P value	Statistical test	Number of comparisons
Fig. 1D left
Core vs edge	0.018	One-way ANOVA followed by Tukey’s posttest	Multiple comparisons
Core vs Normal	0.006	One-way ANOVA followed by Tukey’s posttest	Multiple comparisons
Fig. 1D right
Core vs Normal	0,010	One-way ANOVA followed by Tukey’s posttest	Multiple comparisons
Fig. 3C
Fresh vs CM267	<0,001	One-way ANOVA followed by Tukey’s posttest	Multiple comparisons
Fresh vs CM1005	<0,001	One-way ANOVA followed by Tukey’s posttest	Multiple comparisons
Fresh vs CM20	<0,001	One-way ANOVA followed by Tukey’s posttest	Multiple comparisons
Fig. 3D
157 only vs 157 + 1005	8.4999e-06	Unpaired, two-tailed t test	Single comparisons
1051 vs 1051 + 1005	0.0130242	Unpaired, two-tailed t test	Single comparisons
1051 vs 1051 + 267	0.000868629	Unpaired, two-tailed t test	Single comparisons
Fig. 3E
157 non-IR vs IR	3.87535e-08	Unpaired, two-tailed t test	Single comparisons
711 non-IR vs IR	2.79483e-07	Unpaired, two-tailed t test	Single comparisons
1051 non-IR vs IR	0.00506603	Unpaired, two-tailed t test	Single comparisons
Fig. 4A
1051 fresh vs CM core	1.01298e-10	Unpaired, two-tailed t test	Single comparisons
101027 fresh vs CM core	2.99067e-06	Unpaired, two-tailed t test	Single comparisons
Fig. 4B
edge vs edge + core	0.0441786	Unpaired, two-tailed t test	Single comparisons
Fig. 4C
1051 core vs edge	5.63492e-06	Unpaired, two-tailed t test	Single comparisons
101027 core vs edge	8.73382e-06	Unpaired, two-tailed t test	Single comparisons
Fig. 4D
1051 Post-IR fresh vs CM	7.93752e-10	Unpaired, two-tailed t test	Single comparisons
101027 Post-IR fresh vs CM	0.000574448	Unpaired, two-tailed t test	Single comparisons
Fig. 4E
1051 fresh vs CM	5.1404e-05	Unpaired, two-tailed t test	Single comparisons
101027 fresh vs CM	0.000102463	Unpaired, two-tailed t test	Single comparisons
Fig. 4F
Core vs Edge	0.00819261	Unpaired, two-tailed t test	Single comparisons
Fig. 4G
Core + Edge vs Edge	0.000436231	Unpaired, two-tailed t test	Single comparisons
Fig. 5C
Control vs Low dose	0.0266	Two sided log-rank test	Multiple comparisons
Control vs High dose	0.0266	Two sided log-rank test	Multiple comparisons
Fig. 5D
267 vs 1051	0.0385192	Unpaired, two-tailed t test	Single comparisons
Fig. 5E
CD109up vs CD109down	0,064	Unpaired, two-tailed t test	Single comparisons
Fig. 5F
GBM vs Astrocytoma	<0,001	One-way ANOVA followed by Tukey’s posttest	Multiple comparisons
GBM vs Oligodendroglioma	<0,001	One-way ANOVA followed by Tukey’s posttest	Multiple comparisons
GBM vs Normal	<0,001	One-way ANOVA followed by Tukey’s posttest	Multiple comparisons
Fig. 5G
HDAC1 low vs HDAC1 high	0,0333	Two sided log-rank test	Single comparisons
HDAC2 low vs HDAC2 high	0,0447	Two sided log-rank test	Single comparisons
Fig. 6A
CM vs Control	<0,001	One-way ANOVA followed by Tukey’s posttest	Multiple comparisons
CM vs shHDAC#1	<0,001	One-way ANOVA followed by Tukey’s posttest	Multiple comparisons
CM vs shHDAC#2	<0,001	One-way ANOVA followed by Tukey’s posttest	Multiple comparisons
Fig. 6B
CM vs Control	<0,001	One-way ANOVA followed by Tukey’s posttest	Multiple comparisons
CM vs shHDAC#1	<0,001	One-way ANOVA followed by Tukey’s posttest	Multiple comparisons
CM vs shHDAC#2	<0,001	One-way ANOVA followed by Tukey’s posttest	Multiple comparisons
Fig. 6C
shNT vs shHDAC1#1	0.00866814	Unpaired, two-tailed t test	Single comparisons
Fig. 6D
shNT vs shHDAC1#1	0.0426366	Unpaired, two-tailed t test	Single comparisons
Fig.7A
Prot K+ vs Prot K-	0.00296681	Unpaired, two-tailed t test	Single comparisons
Fig.7C
1051 Core vs Edge	0.000920805	Unpaired, two-tailed t test	Single comparisons
101027 Core vs Edge	0.00572846	Unpaired, two-tailed t test	Single comparisons
Fig.7G
OE-GFP vs OE-HDAC1	0.000321401	Unpaired, two-tailed t test	Single comparisons
Fig.7H
OE-GFP vs OE-HDAC1	4.843e-05	Unpaired, two-tailed t test	Single comparisons
Fig.7J
shNT vs shCD109	0.000878008	Unpaired, two-tailed t test	Single comparisons
Fig.8B
Primer#1 shNT vs shHDAC1	0.00315248	Unpaired, two-tailed t test	Single comparisons
Primer#2 shNT vs shHDAC1	0.00260318	Unpaired, two-tailed t test	Single comparisons
Fig.8C
Core vs Edge	0.000579972	Unpaired, two-tailed t test	Single comparisons
Fig.S1G left
PN vs MES	<0,001	One-way ANOVA followed by Tukey’s posttest	Multiple comparisons
PN vs CL	<0,001	One-way ANOVA followed by Tukey’s posttest	Multiple comparisons
CL vs UK	<0,001	One-way ANOVA followed by Tukey’s posttest	Multiple comparisons
UK vs MES	<0,001	One-way ANOVA followed by Tukey’s posttest	Multiple comparisons
Fig.S1G right
PN vs MES	<0,001	One-way ANOVA followed by Tukey’s posttest	Multiple comparisons
PN vs UK	<0,001	One-way ANOVA followed by Tukey’s posttest	Multiple comparisons
MES s CL	<0,001	One-way ANOVA followed by Tukey’s posttest	Multiple comparisons
CL vs UK	<0,001	One-way ANOVA followed by Tukey’s posttest	Multiple comparisons
Fig.S2A
Core vs Edge	0.000311125	Unpaired, two-tailed t test	Single comparisons
Fig.S3C
1051 Core vs Edge	0.00677295	Unpaired, two-tailed t test	Single comparisons
101079 Core vs Edge	0.00154558	Unpaired, two-tailed t test	Single comparisons
Fig.S4A left
10% 157 vs 10% 28	0.0214366	Unpaired, two-tailed t test	Single comparisons
20% 157 vs 20% 28	0.000180119	Unpaired, two-tailed t test	Single comparisons
50% 157 vs 50% 28	9.1866e-05	Unpaired, two-tailed t test	Single comparisons
Fig.S4A right
1% 157 vs 1% 267	0.0243228	Unpaired, two-tailed t test	Single comparisons
10% 157 vs 10% 267	7.36302e-05	Unpaired, two-tailed t test	Single comparisons
20% 157 vs 20% 267	5.54845e-05	Unpaired, two-tailed t test	Single comparisons
50% 157 vs 50% 267	2.93457e-05	Unpaired, two-tailed t test	Single comparisons
Fig.S4B
157 CM edge-like 157 vs CM core-like 267	3.46684e-09	Unpaired, two-tailed t test	Single comparisons
Fig.S4E
edge-like 157 fresh media vs CM core-like 267	<0,001	One-way ANOVA followed by Tukey’s posttest	Multiple comparisons
edge-like 711 fresh media vs CM core-like 267	<0,001	One-way ANOVA followed by Tukey’s posttest	Multiple comparisons
Fig.S4G
Core-like vs Edge-like	1.15928e-09	Unpaired, two-tailed t test	Single comparisons
Fig.S5B
CD109up vs CD109down	0.00670664	Unpaired, two-tailed t test	Single comparisons
Fig.S5C
MES vs nonMES	0.00133937	Unpaired, two-tailed t test	Single comparisons
Fig.S5G left
Normal vs PN	<0,001	One-way ANOVA followed by Tukey’s posttest	Multiple comparisons
Normal vs Neural	<0,001	One-way ANOVA followed by Tukey’s posttest	Multiple comparisons
Normal vs MES	<0,001	One-way ANOVA followed by Tukey’s posttest	Multiple comparisons
Normal vs CL	<0,001	One-way ANOVA followed by Tukey’s posttest	Multiple comparisons
Fig.S5G right
Normal vs MES	<0,001	One-way ANOVA followed by Tukey’s posttest	Multiple comparisons
PN vs MES	<0,001	One-way ANOVA followed by Tukey’s posttest	Multiple comparisons
Fig.S6A
Core-like 267 shNT vs shHDAC#1	<0,001	One-way ANOVA followed by Tukey’s posttest	Multiple comparisons
Core-like 267 shNT vs shHDAC#2	<0,001	One-way ANOVA followed by Tukey’s posttest	Multiple comparisons
Core-like 1005 shNT vs shHDAC#1	<0,001	One-way ANOVA followed by Tukey’s posttest	Multiple comparisons
Core-like 1005 shNT vs shHDAC#2	<0,001	One-way ANOVA followed by Tukey’s posttest	Multiple comparisons
Fig.S6C
Core-like 267 vs Control	<0,001	One-way ANOVA followed by Tukey’s posttest	Multiple comparisons
Core-like 267 vs AR42	<0,001	One-way ANOVA followed by Tukey’s posttest	Multiple comparisons
Fig. S7D
CD109 high vs CD109 low	0,0472	Two sided log-rank test	Single comparisons
Fig.S7E
OE-GFP vs OE-HDAC1	7.87735e-05	Unpaired, two-tailed t test	Single comparisons
Fig.S7F
HDAC2 shNT vs sh#90	<0,001	One-way ANOVA followed by Tukey’s posttest	Multiple comparisons
HDAC2 shNT vs sh#21	<0,001	One-way ANOVA followed by Tukey’s posttest	Multiple comparisons
HDAC2 shNT vs sh#86	<0,001	One-way ANOVA followed by Tukey’s posttest	Multiple comparisons
Fig.S7H
0 ug/ml vs 0.5 ug/ml	0.0191012	Unpaired, two-tailed t test	Single comparisons
